# Supplementary material for: Neutrophil activation in systemic capillary leak syndrome (Clarkson disease)
Source: J Cell Mol Med. 2019 Jun 18;23(8):5119–27. doi: 10.1111/jcmm.14381 (PMC6653644; doi:10.1111/jcmm.14381)
Supplement: Supplementary file 4 [file JCMM-23-5119-s004.xlsm]

## Sheet: SOMAScan full
Target Full Name	Target	EntrezGeneSymbol	Column #	Column ID	p-value(Epi vs. bas)	Fold-Change(Epi vs. bas)
Bactericidal permeability-increasing protein	BPI	BPI	735	BPI	1.64766e-05	19.5242
Hemoglobin	Hemoglobin	HBA1 HBB	952	Hemoglobin	0.00749393	14.6918
Pulmonary surfactant-associated protein D	SP-D	SFTPD	831	SP-D	0.000301918	13.3992
ICOS ligand	B7-H2	ICOSLG	1032	B7-H2	0.000690426	12.5888
Hexokinase-2	HXK2	HK2	69	HXK2	0.000728647	11.7478
Oxidized low-density lipoprotein receptor 1	OLR1	OLR1	635	OLR1	1.2413e-06	11.3502
Histone H1.2	Histone H1.2	HIST1H1C	339	Histone H1.2	0.000494494	10.7694
Heterogeneous nuclear ribonucleoproteins A2/B1	hnRNP A2/B1	HNRNPA2B1	1147	hnRNP A2/B1	0.000121986	10.358
Protein S100-A12	S100A12	S100A12	1220	S100A12	0.000179765	10.2124
Histone H2A type 3	H2A3	HIST3H2A	93	H2A3	0.00210126	9.66702
Neutrophil collagenase	MMP-8	MMP8	1283	MMP-8	0.0190632	7.92788
X-ray repair cross-complementing protein 6	Ku70	XRCC6	268	Ku70	0.00172614	7.22464
40S ribosomal protein S7	RS7	RPS7	706	RS7	0.000516745	7.21016
Annexin A1	annexin I	ANXA1	966	annexin I	0.00237367	7.04666
Ubiquitin-like protein ISG15	UCRP	ISG15	98	UCRP	0.00541404	6.9699
Macrophage-capping protein	CAPG	CAPG	973	CAPG	0.00130142	6.81638
RNA-binding protein 39	RBM39	RBM39	803	RBM39	0.000517123	6.58979
Protein 4.1	41	EPB41	900	41	0.000581033	6.55502
Chymase	Chymase	CMA1	543	Chymase	0.000384764	6.46873
Inosine-5'-monophosphate dehydrogenase 1	IMDH1	IMPDH1	1102	IMDH1	0.00273284	6.38623
Eukaryotic translation initiation factor 5	eIF-5	EIF5	152	eIF-5	1.63346e-05	6.36565
High mobility group protein B1	HMG-1	HMGB1	134	HMG-1	0.000512174	5.67214
Ubiquitin+1, truncated mutation for UbB	Ubiquitin+1	RPS27A	276	Ubiquitin+1	4.65373e-05	5.6657
Heterogeneous nuclear ribonucleoprotein A/B	hnRNP A/B	HNRNPAB	842	hnRNP A/B	0.000172244	5.50362
Pyridoxal kinase	PDXK	PDXK	29	PDXK	0.00783163	5.40331
DNA topoisomerase 1	Topoisomerase I	TOP1	292	Topoisomerase I	0.000302058	5.36627
NSFL1 cofactor p47	NSF1C	NSFL1C	792	NSF1C	0.0443912	5.34838
Tyrosine-protein phosphatase non-receptor type 6	PTP-1C	PTPN6	812	PTP-1C	0.0027313	5.34512
Stromelysin-1	MMP-3	MMP3	246	MMP-3	0.0697143	5.32658
SUMO-conjugating enzyme UBC9	UBC9	UBE2I	293	UBC9	0.000202053	5.28123
Serine/threonine-protein kinase 17B	DRAK2	STK17B	1112	DRAK2	0.00065141	5.2464
Prostaglandin G/H synthase 2	COX-2	PTGS2	663	COX-2	9.74655e-05	4.93173
Histone H2A.z	Histone H2A.z	H2AFZ	769	Histone H2A.z	0.00160605	4.91964
GTP-binding nuclear protein Ran	RAN	RAN	802	RAN	0.00643544	4.89077
TATA-box-binding protein	TBP	TBP	291	TBP	0.000774201	4.80944
Leukotriene A-4 hydrolase	LKHA4	LTA4H	436	LKHA4	0.0405021	4.79939
Hepatoma-derived growth factor-related protein 2	HDGR2	HDGFRP2	883	HDGR2	0.000227167	4.79527
FACT complex subunit SSRP1	SSRP1	SSRP1	1026	SSRP1	2.9205e-05	4.72344
Protein kinase C zeta type	PKC-Z	PRKCZ	177	PKC-Z	0.000261787	4.59193
Histone H3.1	H31	HIST1H3A	94	H31	0.00550109	4.57033
Tyrosine-protein kinase Fgr	FGR	FGR	679	FGR	0.00199608	4.55397
Matrix metalloproteinase-9	MMP-9	MMP9	140	MMP-9	0.000425673	4.5411
Integrin alpha-I: beta-1 complex	Integrin a1b1	ITGA1 ITGB1	586	Integrin a1b1	0.00112417	4.53444
Glia-derived nexin	Protease nexin I	SERPINE2	444	Protease nexin I	0.00100948	4.47461
Mitogen-activated protein kinase 13	MK13	MAPK13	1004	MK13	0.000260435	4.47043
Ubiquitin-conjugating enzyme E2 N	UBE2N	UBE2N	730	UBE2N	0.000981348	4.41716
Allograft inflammatory factor 1	AIF1	AIF1	278	AIF1	0.000171867	4.35885
Tyrosine-protein phosphatase non-receptor type 11	SHP-2	PTPN11	526	SHP-2	0.00182463	4.35419
Azurocidin	Azurocidin	AZU1	223	Azurocidin	0.000691276	4.29727
Myeloblastin	Proteinase-3	PRTN3	592	Proteinase-3	0.000864877	4.29587
Protein S100-A4	S100A4	S100A4	75	S100A4	0.00272307	4.2892
Peroxiredoxin-1	Peroxiredoxin-1	PRDX1	702	Peroxiredoxin-1	0.00309778	4.26366
Neutrophil elastase	Elastase	ELANE	1132	Elastase	0.00173182	4.25143
Dual specificity mitogen-activated protein kinase kinase 1	MEK1	MAP2K1	286	MEK1	0.00113947	4.2419
Histone H2B type 2-E	H2B2E	HIST2H2BE	92	H2B2E	0.000258048	4.20411
Eukaryotic initiation factor 4A-III	IF4A3	EIF4A3	997	IF4A3	0.000207222	4.19496
Nicotinamide phosphoribosyltransferase	PBEF	NAMPT	1008	PBEF	0.00926799	4.18642
AT-rich interactive domain-containing protein 3A	ARI3A	ARID3A	714	ARI3A	0.000334154	4.12078
40S ribosomal protein S3	RS3	RPS3	1021	RS3	0.00104302	4.10545
Lactotransferrin	Lactoferrin	LTF	242	Lactoferrin	1.5492e-06	4.07821
Syntaxin-1A	STX1a	STX1A	664	STX1a	0.000614964	4.07183
Glucose-6-phosphate isomerase	PHI	GPI	798	PHI	0.00478497	4.04834
Carbonic anhydrase 3	Carbonic anhydrase III	CA3	670	Carbonic anhydrase III	0.00580354	4.04333
Proteasome activator complex subunit 1	PSME1	PSME1	1236	PSME1	0.000812334	4.04193
DnaJ homolog subfamily B member 1	HSP 40	DNAJB1	699	HSP 40	0.00755326	4.03815
Calcium/calmodulin-dependent protein kinase type II subunit beta	CAMK2B	CAMK2B	498	CAMK2B	0.00144461	4.00031
Tumor necrosis factor ligand superfamily member 14	LIGHT	TNFSF14	1151	LIGHT	0.00130614	3.99485
Activin receptor type-1B	Activin RIB	ACVR1B	253	Activin RIB	0.00238744	3.98969
Serine/threonine-protein kinase WNK3	WNK3	WNK3	1199	WNK3	0.00279366	3.96855
Apoptosis regulator Bcl-2	Bcl-2	BCL2	533	Bcl-2	0.00165959	3.91548
Small ubiquitin-related modifier 3	SUMO3	SUMO3	1280	SUMO3	0.00184404	3.90903
Proteasome subunit alpha type-6	PSA6	PSMA6	705	PSA6	0.00237549	3.88504
Interleukin-8	IL-8	CXCL8	556	IL-8	0.0200583	3.87661
Kinesin-like protein KIF23	KIF23	KIF23	1101	KIF23	0.00297191	3.87031
Histidine triad nucleotide-binding protein 1	HINT1	HINT1	1232	HINT1	0.00166305	3.84197
Signal transducer and activator of transcription 1-alpha/beta	STAT1	STAT1	20	STAT1	0.0135535	3.83795
Protein S100-A9	calgranulin B	S100A9	1139	calgranulin B	0.0192571	3.83663
Triosephosphate isomerase	Triosephosphate isomerase	TPI1	810	Triosephosphate isomerase	0.00144929	3.83172
C-C motif chemokine 13	MCP-4	CCL13	752	MCP-4	0.00123264	3.81947
Pyridoxal phosphate phosphatase	PLPP	PDXP	726	PLPP	0.00298059	3.81685
ATP synthase subunit beta, mitochondrial	ATP synthase beta chain	ATP5B	971	ATP synthase beta chain	0.00140684	3.81294
Peroxiredoxin-6	Peroxiredoxin-6	PRDX6	1015	Peroxiredoxin-6	0.00550294	3.81087
Carbonic anhydrase 1	Carbonic anhydrase I	CA1	974	Carbonic anhydrase I	0.00043588	3.80261
Proteasome subunit alpha type-1	PSA1	PSMA1	704	PSA1	0.00496677	3.7885
S-formylglutathione hydrolase	Esterase D	ESD	984	Esterase D	0.00508054	3.76222
Moesin	Moesin	MSN	1007	Moesin	0.00231543	3.75653
Superoxide dismutase [Cu-Zn]	SOD	SOD1	249	SOD	0.00162787	3.75094
Desert hedgehog protein N-product	DHH	DHH	823	DHH	0.00352795	3.71133
Cytokine receptor common subunit gamma	IL-2 sRg	IL2RG	168	IL-2 sRg	0.00424172	3.7073
Amphiregulin	AREG	AREG	327	AREG	0.00564608	3.70568
Ubiquitin-conjugating enzyme E2 L3	UB2L3	UBE2L3	713	UB2L3	0.00424702	3.68612
Heat shock cognate 71 kDa protein	HSP70 protein 8	HSPA8	1233	HSP70 protein 8	0.00066816	3.68091
Fibroblast growth factor 16	FGF-16	FGF16	825	FGF-16	0.00293984	3.67542
3-phosphoinositide-dependent protein kinase 1	PDPK1	PDPK1	847	PDPK1	0.0214248	3.66206
Arginase-1	ARGI1	ARG1	1225	ARGI1	0.0170126	3.64753
Acid sphingomyelinase-like phosphodiesterase 3a	ASM3A	SMPDL3A	909	ASM3A	0.00386243	3.62571
Phosphatidylethanolamine-binding protein 1	prostatic binding protein	PEBP1	799	prostatic binding protein	0.00137633	3.61827
Peptidoglycan recognition protein 1	PGRP-S	PGLYRP1	485	PGRP-S	0.00122808	3.607
Angiopoietin-1	Angiopoietin-1	ANGPT1	255	Angiopoietin-1	0.000646179	3.60562
Prefoldin subunit 5	PFD5	PFDN5	797	PFD5	0.00538446	3.60441
Death-associated protein kinase 2	DAPK2	DAPK2	820	DAPK2	0.00228684	3.60427
Elongation factor 1-beta	EF-1-beta	EEF1B2	1228	EF-1-beta	0.00216042	3.59104
Fibroblast growth factor 8 isoform A	FGF-8A	FGF8	826	FGF-8A	0.003932	3.58636
Thrombin	Thrombin	F2	764	Thrombin	0.0664543	3.57564
Rab GDP dissociation inhibitor beta	Rab GDP dissociation inhibitor beta	GDI2	178	Rab GDP dissociation inhibitor beta	0.000310201	3.55676
Protein S100-A6	S100A6	S100A6	42	S100A6	0.000718626	3.54001
Interleukin-3 receptor subunit alpha	IL-3 Ra	IL3RA	861	IL-3 Ra	0.00448202	3.52881
Ribosomal protein S6 kinase alpha-5	RSK-like protein kinase	RPS6KA5	707	RSK-like protein kinase	0.00251074	3.52687
Calcium/calmodulin-dependent protein kinase type II subunit delta	CAMK2D	CAMK2D	539	CAMK2D	0.00443464	3.51514
S-phase kinase-associated protein 1	SKP1	SKP1	728	SKP1	0.00409088	3.51492
Casein kinase II 2-alpha:2-beta heterotetramer	CK2-A1:B	CSNK2A1 CSNK2B	1098	CK2-A1:B	0.00104002	3.50757
N-acetyl-D-glucosamine kinase	NAGK	NAGK	724	NAGK	0.0022125	3.49678
Heme oxygenase 2	HO-2	HMOX2	160	HO-2	0.00139405	3.47234
Fibroblast growth factor 12	FGF-12	FGF12	824	FGF-12	0.00276965	3.4696
Seizure 6-like protein 2	SE6L2	SEZ6L2	709	SE6L2	0.00530803	3.4668
Histone acetyltransferase type B catalytic subunit	Hat1	HAT1	283	Hat1	0.000799939	3.46666
Cadherin-12	Cadherin-12	CDH12	644	Cadherin-12	0.000146922	3.465
Junctional adhesion molecule C	JAM-C	JAM3	346	JAM-C	0.00408573	3.45189
Leucine-rich repeat transmembrane protein FLRT1	FLRT1	FLRT1	879	FLRT1	0.00147714	3.4323
Estradiol 17-beta-dehydrogenase 1	17-beta-HSD 1	HSD17B1	901	17-beta-HSD 1	0.0373506	3.42745
Alpha-1-antichymotrypsin complex	alpha-1-antichymotrypsin complex	SERPINA3	760	alpha-1-antichymotrypsin complex	0.00188665	3.41215
Adenylate kinase isoenzyme 1	Myokinase, human	AK1	1009	Myokinase, human	0.00141386	3.3866
Cyclin-dependent kinase 1:G2/mitotic-specific cyclin-B1 complex	CDK1/cyclin B	CDC2 CCNB1	542	CDK1/cyclin B	0.00145864	3.38149
CD63 antigen	CD63	CD63	1295	CD63	0.00126108	3.37428
Thymic stromal lymphopoietin	TSLP	TSLP	354	TSLP	0.00203439	3.37311
Bcl2-associated agonist of cell death	BAD	BAD	1226	BAD	0.00406994	3.37056
Ribosomal protein S6 kinase alpha-3	RPS6KA3	RPS6KA3	566	RPS6KA3	0.0493046	3.36936
C-type lectin domain family 7 member A	CLC7A	CLEC7A	614	CLC7A	0.00043623	3.36665
Stress-induced-phosphoprotein 1	Stress-induced-phosphoprotein 1	STIP1	1196	Stress-induced-phosphoprotein 1	0.00231428	3.36355
Choline/ethanolamine kinase	CHKB	CHKB	60	CHKB	0.00880987	3.36117
Vasoactive Intestinal Peptide	Vasoactive Intestinal Peptide	VIP	598	Vasoactive Intestinal Peptide	0.00345507	3.36096
Pescadillo homolog	PESC	PES1	796	PESC	0.000891793	3.36033
Adenylosuccinate lyase	PUR8	ADSL	1019	PUR8	0.00289207	3.35824
CCAAT/enhancer-binding protein beta	CEBPB	CEBPB	5	CEBPB	0.000486941	3.35747
Interferon lambda-1	IFN-lambda 1	IFNL1	827	IFN-lambda 1	0.00482642	3.35512
Eukaryotic translation initiation factor 4H	eIF-4H	EIF4H	1229	eIF-4H	0.175768	3.31772
2'-5'-oligoadenylate synthase 1	OAS1	OAS1	13	OAS1	0.0752185	3.31529
Kremen protein 2	KREM2	KREMEN2	435	KREM2	0.0030397	3.31388
Cysteine-rich secretory protein 3	CRIS3	CRISP3	423	CRIS3	0.00348624	3.30969
14-3-3 protein beta/alpha	14-3-3 protein beta/alpha	YWHAB	100	14-3-3 protein beta/alpha	0.00391481	3.29482
Malate dehydrogenase, cytoplasmic	MDHC	MDH1	700	MDHC	0.000793988	3.29465
Fibroblast growth factor 6	FGF-6	FGF6	739	FGF-6	0.00346493	3.2729
Methyl-CpG-binding domain protein 4	MBD4	MBD4	722	MBD4	0.00130884	3.26753
Amyloid beta A4 protein	amyloid precursor protein	APP	411	amyloid precursor protein	0.000219472	3.26553
C-C motif chemokine 20	MIP-3a	CCL20	124	MIP-3a	0.00480201	3.24909
ATP synthase subunit O, mitochondrial	ATPO	ATP5O	1301	ATPO	0.012698	3.24799
Dickkopf-like protein 1	Soggy-1	DKKL1	639	Soggy-1	0.00198022	3.24169
Vascular endothelial growth factor C	VEGF-C	VEGFC	403	VEGF-C	0.00139015	3.24014
CD40 ligand	CD40 ligand, soluble	CD40LG	599	CD40 ligand, soluble	0.00378099	3.2397
Vacuolar protein sorting-associated protein VTA1 homolog	DRG-1	VTA1	778	DRG-1	0.00118515	3.23937
PolyUbiquitin K48-linked	PolyUbiquitin K48	UBB	1247	PolyUbiquitin K48	0.00579188	3.23571
Heat shock protein HSP 90-alpha/beta	HSP 90a/b	HSP90AA1 HSP90AB1	163	HSP 90a/b	0.00317789	3.23129
Calcium/calmodulin-dependent protein kinase type II subunit alpha	CAMK2A	CAMK2A	497	CAMK2A	0.0020626	3.22742
Calcium/calmodulin-dependent protein kinase kinase 1	CaMKK alpha	CAMKK1	715	CaMKK alpha	0.00128989	3.22377
Cryptic protein	CFC1	CFC1	461	CFC1	0.00103339	3.22144
Proto-oncogene vav	VAV	VAV1	1128	VAV	0.0262609	3.22099
Catalase	Catalase	CAT	580	Catalase	0.000377084	3.20552
Alcohol dehydrogenase [NADP(+)]	AK1A1	AKR1A1	775	AK1A1	0.00372039	3.20008
Prokineticin-1	EG-VEGF	PROK1	110	EG-VEGF	0.00274054	3.19614
Membrane frizzled-related protein	MFRP	MFRP	650	MFRP	0.00105474	3.19373
Tyrosine-protein kinase Fyn	FYN	FYN	680	FYN	0.100244	3.18768
NADPH--cytochrome P450 reductase	NADPH-P450 Oxidoreductase	POR	211	NADPH-P450 Oxidoreductase	0.0148999	3.17998
Alpha-soluble NSF attachment protein	SNAA	NAPA	804	SNAA	0.0149716	3.16482
Fibroblast growth factor 7	FGF7	FGF7	860	FGF7	0.00472357	3.14221
Macrophage migration inhibitory factor	MIF	MIF	1152	MIF	0.00188175	3.13781
Cytotoxic and regulatory T-cell molecule	CRTAM	CRTAM	1037	CRTAM	0.00122165	3.13765
Inosine-5'-monophosphate dehydrogenase 2	IMDH2	IMPDH2	1113	IMDH2	0.000592613	3.13456
A disintegrin and metalloproteinase with thrombospondin motifs 1	ATS1	ADAMTS1	414	ATS1	0.00117182	3.13209
Serum paraoxonase/arylesterase 1	paraoxonase 1	PON1	795	paraoxonase 1	0.00162009	3.12872
Proliferation-associated protein 2G4	PA2G4	PA2G4	794	PA2G4	0.0184135	3.10852
Leukocyte surface antigen CD47	CD47	CD47	1250	CD47	0.00257122	3.10767
Interleukin-15 receptor subunit alpha	IL-15 Ra	IL15RA	554	IL-15 Ra	0.00266207	3.10587
Epidermal growth factor receptor substrate 15-like 1	EP15R	EPS15L1	779	EP15R	0.00774373	3.10021
SH2 domain-containing protein 1A	SH21A	SH2D1A	892	SH21A	9.013e-05	3.08334
Killer cell immunoglobulin-like receptor 3DL2	KI3L2	KIR3DL2	1056	KI3L2	0.00149043	3.08212
Fibroblast growth factor 4	FGF-4	FGF4	732	FGF-4	0.00410456	3.08035
Myeloperoxidase	Myeloperoxidase	MPO	141	Myeloperoxidase	0.000901237	3.07312
Tyrosine-protein kinase Lck	LCK	LCK	560	LCK	0.00216276	3.06827
cGMP-dependent 3',5'-cyclic phosphodiesterase	cGMP-stimulated PDE	PDE2A	1110	cGMP-stimulated PDE	0.000866237	3.0632
Glypican-2	GPC2	GPC2	474	GPC2	0.0017224	3.06104
Interleukin-16	IL-16	IL16	239	IL-16	0.000696961	3.05788
Methionine aminopeptidase 1	METAP1	METAP1	440	METAP1	0.0570854	3.05346
Erythropoietin receptor	EPO-R	EPOR	206	EPO-R	0.00217178	3.04829
Ubiquitin	Ubiquitin	RPS27A	854	Ubiquitin	0.00463888	3.032
Interleukin-11	IL-11	IL11	863	IL-11	0.00262467	3.01229
Calcium-dependent phospholipase A2	GV	PLA2G5	123	GV	0.00229061	3.00825
Thrombospondin-1	Thrombospondin-1	THBS1	571	Thrombospondin-1	0.00191713	3.00329
Serine/threonine-protein kinase TBK1	TBK1	TBK1	528	TBK1	0.00273316	2.99822
NKG2D ligand 3	ULBP-3	ULBP3	220	ULBP-3	0.00121142	2.99318
beta-adrenergic receptor kinase 1	BARK1	ADRBK1	495	BARK1	0.0465948	2.99221
Peptidyl-prolyl cis-trans isomerase E	PPIE	PPIE	1106	PPIE	0.0236854	2.98626
Mesothelin	Mesothelin	MSLN	723	Mesothelin	0.00493535	2.98207
Cytokine receptor-like factor 2	TSLP R	CRLF2	219	TSLP R	0.0026814	2.97619
Lamin-B1	Lamin-B1	LMNB1	720	Lamin-B1	0.00172172	2.96818
Galectin-4	Galectin-4	LGALS4	336	Galectin-4	0.00300976	2.95691
Interleukin-4	IL-4	IL4	301	IL-4	0.00286312	2.95397
Platelet-activating factor acetylhydrolase IB subunit beta	PAFAH beta subunit	PAFAH1B2	174	PAFAH beta subunit	0.000785696	2.94972
Testican-1	Testican-1	SPOCK1	1197	Testican-1	0.00154828	2.94669
Interferon lambda-2	IFN-lambda 2	IFNL2	828	IFN-lambda 2	0.00292497	2.94532
Transketolase	Transketolase	TKT	809	Transketolase	0.000942336	2.94405
Connective tissue-activating peptide III	CTAP-III	PPBP	876	CTAP-III	0.000511877	2.94267
E3 SUMO-protein ligase PIAS4	PIAS4	PIAS4	7	PIAS4	0.000984515	2.93166
Olfactomedin-4	Olfactomedin-4	OLFM4	908	Olfactomedin-4	0.00451442	2.92933
Platelet receptor Gi24	GI24	C10orf54	79	GI24	0.00856366	2.92721
Hepcidin	LEAP-1	HAMP	587	LEAP-1	0.026538	2.9265
Signal transducer and activator of transcription 6	STAT6	STAT6	21	STAT6	0.00273949	2.92644
Intercellular adhesion molecule 3	sICAM-3	ICAM3	179	sICAM-3	0.00147988	2.91894
Ephrin type-B receptor 4	EphB4	EPHB4	620	EphB4	0.00123083	2.91396
Cyclin-dependent kinase inhibitor 1B	p27Kip1	CDKN1B	656	p27Kip1	0.000778756	2.90859
Cystatin-F	CYTF	CST7	465	CYTF	0.00200667	2.90853
SHC-transforming protein 1	SHC1	SHC1	1127	SHC1	0.013761	2.9055
Proteasome subunit alpha type-2	PSA2	PSMA2	801	PSA2	0.0034313	2.88899
Lymphotactin	Lymphotactin	XCL1	751	Lymphotactin	0.00136183	2.88574
Hepatocyte growth factor	HGF	HGF	188	HGF	0.000186751	2.88192
Killer cell immunoglobulin-like receptor 2DL4	KI2L4	KIR2DL4	1055	KI2L4	0.000697438	2.87708
C-C motif chemokine 4-like	LAG-1	CCL4L1	243	LAG-1	0.0807305	2.86511
Angiotensin-converting enzyme 2	ACE2	ACE2	252	ACE2	0.00409962	2.86342
Importin subunit beta-1	IMB1	KPNB1	718	IMB1	0.162626	2.86197
Calcineurin subunit B type 1	Calcineurin B a	PPP3R1	645	Calcineurin B a	0.00141259	2.85875
C-X-C motif chemokine 11	I-TAC	CXCL11	367	I-TAC	0.0324341	2.85656
Gremlin-1	GREM1	GREM1	841	GREM1	0.00133565	2.85631
Matrix metalloproteinase-16	MMP-16	MMP16	1125	MMP-16	0.00131953	2.84877
Keratin, type I cytoskeletal 18	Keratin 18	KRT18	1150	Keratin 18	0.00189524	2.84587
Angiopoietin-related protein 3	ANGL3	ANGPTL3	452	ANGL3	0.00172566	2.84138
Follistatin	FST	FST	741	FST	0.00546238	2.82341
Growth-regulated alpha protein	Gro-a	CXCL1	337	Gro-a	0.00993689	2.82244
14-3-3 protein sigma	STRATIFIN	SFN	919	STRATIFIN	0.000892819	2.81352
Eukaryotic translation initiation factor 4E-binding protein 2	4EBP2	EIF4EBP2	772	4EBP2	0.00298741	2.80416
B-cell receptor CD22	CD22	CD22	299	CD22	0.00070095	2.80381
Cathepsin G	Cathepsin G	CTSG	118	Cathepsin G	0.00119967	2.80344
R-spondin-4	RSPO4	RSPO4	1266	RSPO4	0.00548207	2.79794
SLIT and NTRK-like protein 1	SLIK1	SLITRK1	638	SLIK1	0.000936425	2.79767
Protein kinase C iota type	KPCI	PRKCI	516	KPCI	0.00620295	2.79534
Ubiquitin-fold modifier 1	UFM1	UFM1	693	UFM1	0.0857856	2.79444
Thymidine kinase, cytosolic	Thymidine kinase	TK1	807	Thymidine kinase	0.00463351	2.79423
Corticosteroid-binding globulin	CBG	SERPINA6	912	CBG	0.00287789	2.78719
Neutrophil-activating peptide 2	NAP-2	PPBP	248	NAP-2	0.000435337	2.78341
Translationally-controlled tumor protein	TCTP	TPT1	711	TCTP	0.0242707	2.77724
Protein lin-7 homolog B	LIN7B	LIN7B	787	LIN7B	0.00714345	2.77396
Serum amyloid A-1 protein	SAA	SAA1	817	SAA	0.00299792	2.77067
Brain natriuretic peptide 32	BNP-32	NPPB	657	BNP-32	0.000189581	2.77002
40S ribosomal protein S3a	RS3A	RPS3A	1192	RS3A	0.000376348	2.76581
Tyrosine-protein kinase Lyn	LYN	LYN	561	LYN	0.0535826	2.75894
Interleukin-22 receptor subunit alpha-1	IL22RA1	IL22RA1	624	IL22RA1	0.000170491	2.74616
Mitogen-activated protein kinase 1	MK01	MAPK1	401	MK01	0.0149452	2.74563
Lymphotoxin-alpha	TNF-b	LTA	899	TNF-b	0.000151068	2.74541
Alpha-enolase	Alpha enolase	ENO1	34	Alpha enolase	0.0178516	2.74388
Platelet-derived growth factor subunit A	PDGF-AA	PDGFA	867	PDGF-AA	0.000341495	2.73349
C3a anaphylatoxin	C3a	C3	939	C3a	0.00143229	2.73062
Casein kinase II 2-alpha':2-beta heterotetramer	CK2-A2:B	CSNK2A2 CSNK2B	1099	CK2-A2:B	0.0126552	2.72667
Complement C3b, inactivated	iC3b	C3	190	iC3b	0.0144184	2.72498
Basigin	BASI	BSG	606	BASI	0.000915942	2.72392
Opioid-binding protein/cell adhesion molecule	OBCAM	OPCML	633	OBCAM	0.00331044	2.72279
Hsp90 co-chaperone Cdc37	CDC37	CDC37	716	CDC37	0.00952353	2.72243
C-X-C motif chemokine 5	ENA-78	CXCL5	334	ENA-78	0.000493955	2.72202
Cytoplasmic tyrosine-protein kinase BMX	BMX	BMX	535	BMX	0.00215949	2.71704
Insulin-degrading enzyme	IDE	IDE	430	IDE	0.0247208	2.71445
UMP-CMP kinase	Cytidylate kinase	CMPK1	913	Cytidylate kinase	0.000690093	2.70881
Tumor necrosis factor receptor superfamily member 13B	TACI	TNFRSF13B	200	TACI	0.00039954	2.70798
Tumor-associated calcium signal transducer 2	GA733-1 protein	TACSTD2	158	GA733-1 protein	0.00543642	2.70618
Metalloproteinase inhibitor 3	TIMP-3	TIMP3	127	TIMP-3	0.000982703	2.70444
15-hydroxyprostaglandin dehydrogenase [NAD(+)]	HPG-	HPGD	995	HPG-	0.00302009	2.70146
Macrophage colony-stimulating factor 1	CSF-1	CSF1	661	CSF-1	8.33899e-05	2.70051
Interleukin-17B	IL-17B	IL17B	585	IL-17B	0.00176506	2.69938
E3 ubiquitin-protein ligase CHIP	CHIP	STUB1	4	CHIP	0.00143272	2.69798
E3 ubiquitin-protein ligase Mdm2	MDM2	MDM2	789	MDM2	0.00440902	2.69682
Kallikrein-4	Kallikrein 4	KLK4	266	Kallikrein 4	0.00155005	2.6909
Tyrosine-protein phosphatase non-receptor type 1	PTP-1B	PTPN1	351	PTP-1B	0.000638767	2.68898
CD226 antigen	CD226	CD226	1033	CD226	0.00451261	2.68472
SPARC	ON	SPARC	371	ON	0.000323515	2.68469
Killer cell lectin-like receptor subfamily F member 1	KLRF1	KLRF1	1058	KLRF1	0.000951022	2.68407
Interferon regulatory factor 1	IRF1	IRF1	10	IRF1	0.00754854	2.6799
Interleukin-18 receptor accessory protein	IL-18 Rb	IL18RAP	343	IL-18 Rb	0.00357162	2.67885
R-spondin-2	RSPO2	RSPO2	891	RSPO2	0.000506234	2.67827
Angiopoietin-4	Angiopoietin-4	ANGPT4	128	Angiopoietin-4	0.0073333	2.67721
High affinity cAMP-specific 3',5'-cyclic phosphodiesterase 7A	PDE7A	PDE7A	1090	PDE7A	0.0030524	2.67618
Tumor necrosis factor receptor superfamily member 8	CD30	TNFRSF8	148	CD30	0.00389089	2.67055
Glucocorticoid receptor	Glucocorticoid receptor	NR3C1	282	Glucocorticoid receptor	0.00697747	2.67029
Nascent polypeptide-associated complex subunit alpha	NACA	NACA	701	NACA	0.013864	2.66699
Calcium/calmodulin-dependent 3',5'-cyclic nucleotide phosphodiesterase 1A	PDE1A	PDE1A	1115	PDE1A	0.000906025	2.65862
Inducible T-cell costimulator	ICOS	ICOS	340	ICOS	0.0233966	2.65601
Anterior gradient protein 2 homolog	AGR2	AGR2	965	AGR2	0.000311054	2.65224
Heparin-binding EGF-like growth factor	HB-EGF	HBEGF	743	HB-EGF	0.00236119	2.65023
C-reactive protein	CRP	CRP	818	CRP	0.00841895	2.6495
Inhibitor of growth protein 1	ING1	ING1	719	ING1	0.00812035	2.64786
C-C motif chemokine 7	MCP-3	CCL7	935	MCP-3	0.0074028	2.63791
Disintegrin and metalloproteinase domain-containing protein 12	ADAM12	ADAM12	832	ADAM12	0.00266439	2.63704
Gro-beta/gamma	Gro-b/g	CXCL3 CXCL2	338	Gro-b/g	0.00396464	2.63505
Tumor necrosis factor receptor superfamily member EDAR	EDAR	EDAR	333	EDAR	0.0127066	2.63466
C-type lectin domain family 4 member K	CLC4K	CD207	505	CLC4K	0.00595854	2.63401
Cellular tumor antigen p53	p53	TP53	1246	p53	0.0160625	2.63195
cAMP-dependent protein kinase catalytic subunit alpha	PRKACA	PRKACA	565	PRKACA	0.259772	2.62646
Fibroblast growth factor 8 isoform B	FGF-8B	FGF8	121	FGF-8B	0.00121253	2.62511
Enteropeptidase	Enterokinase	TMPRSS15	424	Enterokinase	0.00438406	2.62194
Interstitial collagenase	MMP-1	MMP1	958	MMP-1	0.00235329	2.61936
Chorionic somatomammotropin hormone	CSH	CSH1 CSH2	50	CSH	0.000382662	2.61795
Vascular endothelial growth factor A, isoform 121	VEGF121	VEGFA	929	VEGF121	0.000550939	2.61467
Thrombopoietin Receptor	Thrombopoietin Receptor	MPL	570	Thrombopoietin Receptor	0.00604355	2.61441
T-cell surface glycoprotein CD4	sCD4	CD4	404	sCD4	0.00337172	2.59332
Serine/threonine-protein kinase PLK1	PLK-1	PLK1	524	PLK-1	0.00520289	2.59277
COMM domain-containing protein 7	COMMD7	COMMD7	260	COMMD7	0.00994958	2.58738
Collagen alpha-1(XXIII) chain	CONA1	COL23A1	875	CONA1	0.00511459	2.58722
Platelet endothelial cell adhesion molecule	PECAM-1	PECAM1	196	PECAM-1	0.000702589	2.58517
Fc receptor-like protein 3	FCRL3	FCRL3	840	FCRL3	0.00110634	2.57887
Growth/differentiation factor 9	GDF-9	GDF9	388	GDF-9	0.000941031	2.57835
Protein NOV homolog	NovH	NOV	214	NovH	0.00285807	2.57765
Glypican-6	GPC6	GPC6	1146	GPC6	0.000972062	2.57279
Ectonucleoside triphosphate diphosphohydrolase 3	ENTP3	ENTPD3	838	ENTP3	0.00155851	2.57257
Heat shock 70 kDa protein 1A	HSP 70	HSPA1A	733	HSP 70	0.00509728	2.57256
Eukaryotic translation initiation factor 4 gamma 2	IF4G2	EIF4G2	783	IF4G2	0.193481	2.56995
Transforming growth factor beta-3	TGF-b3	TGFB3	596	TGF-b3	0.00276689	2.56406
Protein deglycase DJ-1	PARK7	PARK7	1013	PARK7	0.00226406	2.5587
Mitochondrial import inner membrane translocase subunit TIM14	DnaJ homolog	DNAJC19	877	DnaJ homolog	0.00124363	2.55856
Tyrosine-protein kinase Yes	YES	YES1	294	YES	0.00263927	2.55585
Interleukin-6	IL-6	IL6	896	IL-6	0.00463774	2.55323
Intercellular adhesion molecule 2	sICAM-2	ICAM2	1193	sICAM-2	8.88615e-05	2.55281
Tumor necrosis factor ligand superfamily member 4	OX40 Ligand	TNFSF4	272	OX40 Ligand	0.00775046	2.55274
Interleukin-7 receptor subunit alpha	IL-7 Ra	IL7R	1049	IL-7 Ra	0.00212503	2.54917
Glutathione S-transferase P	Glutathione S-transferase Pi	GSTP1	948	Glutathione S-transferase Pi	0.0174218	2.54728
C-C motif chemokine 24	Eotaxin-2	CCL24	737	Eotaxin-2	0.0029282	2.54714
Nucleoside diphosphate kinase A	Nucleoside diphosphate kinase A	NME1	1234	Nucleoside diphosphate kinase A	0.000876897	2.54095
1-phosphatidylinositol 4,5-bisphosphate phosphodiesterase gamma-1	PLCG1	PLCG1	889	PLCG1	5.34521e-05	2.53949
26S proteasome non-ATPase regulatory subunit 7	PSD7	PSMD7	727	PSD7	0.00390796	2.53876
Group IIE secretory phospholipase A2	GIIE	PLA2G2E	122	GIIE	0.00528241	2.53517
High affinity immunoglobulin gamma Fc receptor I	FCGR1	FCGR1A	471	FCGR1	0.00270141	2.52365
Immunoglobulin alpha Fc receptor	FCAR	FCAR	987	FCAR	0.00188948	2.52276
C-C motif chemokine 26	Eotaxin-3	CCL26	1279	Eotaxin-3	3.33593e-05	2.51982
Tyrosine-protein kinase ABL1	ABL1	ABL1	491	ABL1	0.00466212	2.51976
Kallikrein-14	kallikrein 14	KLK14	648	kallikrein 14	0.00566717	2.51793
Serine/threonine-protein kinase receptor R3	ALK-1	ACVRL1	326	ALK-1	0.00129638	2.51525
14-3-3 protein theta	14-3-3 protein theta	YWHAQ	1252	14-3-3 protein theta	0.00136386	2.51243
Nucleoside diphosphate kinase B	NDP kinase B	NME2	791	NDP kinase B	0.0734579	2.5109
Growth/differentiation factor 5	BMP-14	GDF5	224	BMP-14	0.000640757	2.50603
Granzyme B	Granzyme B	GZMB	742	Granzyme B	0.00922295	2.50492
Cyclin-dependent kinase 2:Cyclin-A2 complex	CDK2/cyclin A	CDK2 CCNA2	501	CDK2/cyclin A	0.00933955	2.50321
14-3-3 protein epsilon	14-3-3E	YWHAE	101	14-3-3E	0.0184613	2.50088
Mitochondrial glutamate carrier 2	GHC2	SLC25A18	1129	GHC2	0.00149912	2.50004
Transforming growth factor beta-1	TGF-b1	TGFB1	112	TGF-b1	0.000333871	2.4984
Kelch-like ECH-associated protein 1	KEAP1	KEAP1	1277	KEAP1	0.0120148	2.48856
Tyrosine-protein phosphatase non-receptor type 2	TCPTP	PTPN2	529	TCPTP	0.00216567	2.48711
Baculoviral IAP repeat-containing protein 5	Survivin	BIRC5	569	Survivin	0.000540115	2.48678
Plasmin	Plasmin	PLG	757	Plasmin	0.0014454	2.48467
Transforming growth factor beta-2	TGF-b2	TGFB2	763	TGF-b2	0.00333219	2.48108
Signal transducer and activator of transcription 3	STAT3	STAT3	9	STAT3	0.0306024	2.47959
Mitogen-activated protein kinase 3	ERK-1	MAPK3	281	ERK-1	0.0172379	2.47251
Semaphorin-3A	Semaphorin 3A	SEMA3A	447	Semaphorin 3A	0.00163666	2.46604
Eukaryotic translation initiation factor 5A-1	eIF-5A-1	EIF5A	1230	eIF-5A-1	0.00448224	2.45908
Killer cell immunoglobulin-like receptor 3DS1	KI3S1	KIR3DS1	1057	KI3S1	0.00638289	2.45574
Matrilin-3	MATN3	MATN3	438	MATN3	0.0024315	2.45437
Cytosolic non-specific dipeptidase	Glutamate carboxypeptidase	CNDP2	426	Glutamate carboxypeptidase	0.000999859	2.45347
Matrix metalloproteinase-17	MMP-17	MMP17	271	MMP-17	0.00109641	2.45342
alpha-Fetoprotein	AFP	AFP	1207	AFP	0.00216761	2.45227
ATP-dependent RNA helicase DDX19B	DEAD-box protein 19B	DDX19B	1177	DEAD-box protein 19B	0.0110403	2.45106
NKG2-D type II integral membrane protein	NKG2D	KLRK1	381	NKG2D	0.0071993	2.4509
Vesicular integral-membrane protein VIP36	Lectin, mannose-binding 2	LMAN2	1254	Lectin, mannose-binding 2	0.0256409	2.45057
Brain-derived neurotrophic factor	BDNF	BDNF	116	BDNF	0.000117888	2.44886
Interleukin-23 receptor	IL-23 R	IL23R	1048	IL-23 R	0.0171343	2.44754
HemK methyltransferase family member 2	HEMK2	N6AMT1	28	HEMK2	0.00429592	2.44126
Bcl-2-related protein A1	BFL1	BCL2A1	534	BFL1	0.00226002	2.44084
Dickkopf-related protein 4	Dkk-4	DKK4	509	Dkk-4	0.00276675	2.44068
Matrix extracellular phosphoglycoprotein	MEPE	MEPE	439	MEPE	0.00417619	2.43972
A disintegrin and metalloproteinase with thrombospondin motifs 15	ATS15	ADAMTS15	869	ATS15	0.00257597	2.43832
Arylsulfatase A	Arylsulfatase A	ARSA	605	Arylsulfatase A	0.00593415	2.43609
Atrial natriuretic factor	ANP	NPPA	1171	ANP	0.00043936	2.43437
Interleukin-1 receptor antagonist protein	IL-1Ra	IL1RN	1149	IL-1Ra	0.000803632	2.43323
NAD-dependent protein deacetylase sirtuin-2	SIRT2	SIRT2	1024	SIRT2	0.000948518	2.43189
Galectin-7	Galectin-7	LGALS7	1297	Galectin-7	0.000669667	2.431
Focal adhesion kinase 1	FAK1	PTK2	986	FAK1	0.00164118	2.42267
C-C motif chemokine 2	MCP-1	CCL2	139	MCP-1	0.000898421	2.42151
Copine-1	CPNE1	CPNE1	1143	CPNE1	0.0363363	2.42077
Adhesion G-protein coupled receptor G5	GP114	ADGRG5	882	GP114	0.00154384	2.41983
Interleukin-24	IL24	IL24	478	IL24	0.00603849	2.41979
Bone morphogenetic protein receptor type-2	BMP RII	BMPR2	927	BMP RII	0.00216937	2.41952
X-linked interleukin-1 receptor accessory protein-like 2	IL-1 sR9	IL1RAPL2	1044	IL-1 sR9	0.00818247	2.41926
NKG2D ligand 1	ULBP-1	ULBP1	397	ULBP-1	0.00296371	2.41681
Granulocyte-macrophage colony-stimulating factor	GM-CSF	CSF2	898	GM-CSF	0.00934229	2.41666
Mitogen-activated protein kinase kinase kinase 7:TGF-beta-activated kinase 1 and MAP3K7-binding protein 1 fusion	TAK1-TAB1	MAP3K7 TAB1	1119	TAK1-TAB1	0.0035808	2.41466
Heat shock protein HSP 90-beta	HSP 90b	HSP90AB1	1182	HSP 90b	0.00211773	2.41458
Mitogen-activated protein kinase 8	MK08	MAPK8	687	MK08	0.0162005	2.41298
BMP-binding endothelial regulator protein	BMPER	BMPER	643	BMPER	0.00638417	2.40854
Dickkopf-related protein 1	DKK1	DKK1	600	DKK1	0.00215273	2.40787
Dynein light chain 1, cytoplasmic	DLC8	DYNLL1	717	DLC8	0.0093258	2.40644
Ephrin-B3	Ephrin-B3	EFNB3	131	Ephrin-B3	0.00580152	2.40305
Protein kinase C delta type	PKC-D	PRKCD	288	PKC-D	0.000358751	2.40279
Chromobox protein homolog 5	CBX5	CBX5	872	CBX5	0.00143176	2.40214
Fibroblast growth factor 10	FGF-10	FGF10	120	FGF-10	0.00129008	2.40176
Secretin	Secretin	SCT	659	Secretin	0.00151151	2.40107
OCIA domain-containing protein 1	OCAD1	OCIAD1	634	OCAD1	0.000217775	2.39908
BH3-interacting domain death agonist	BID	BID	1208	BID	0.00395946	2.39803
Induced myeloid leukemia cell differentiation protein Mcl-1	Mcl-1	MCL1	12	Mcl-1	0.00553651	2.39748
Estrogen receptor	ER	ESR1	313	ER	0.0198313	2.3965
High affinity nerve growth factor receptor	TrkA	NTRK1	572	TrkA	0.000323916	2.39468
Thyroglobulin	Thyroglobulin	TG	770	Thyroglobulin	0.00592797	2.39361
Tropomyosin alpha-1 chain	Tropomyosin 1 alpha chain	TPM1	1027	Tropomyosin 1 alpha chain	0.0099644	2.39307
Roundabout homolog 3	ROBO3	ROBO3	1075	ROBO3	0.000634491	2.39231
GDNF family receptor alpha-3	GFRa-3	GFRA3	130	GFRa-3	0.000153849	2.3921
Glial cell line-derived neurotrophic factor	GDNF	GDNF	1214	GDNF	0.00250699	2.3918
Carbohydrate sulfotransferase 2	CHST2	CHST2	834	CHST2	0.00328912	2.38766
Tumor necrosis factor receptor superfamily member 10D	TRAIL R4	TNFRSF10D	77	TRAIL R4	0.000412781	2.38731
Interleukin-1 alpha	IL-1a	IL1A	925	IL-1a	0.00315799	2.38648
Granzyme H	Granzyme H	GZMH	512	Granzyme H	0.00831877	2.38523
Group 10 secretory phospholipase A2	GX	PLA2G10	316	GX	0.00740726	2.38252
Abelson tyrosine-protein kinase 2	ABL2	ABL2	1121	ABL2	0.000210458	2.38027
Connective tissue growth factor	CTGF	CTGF	331	CTGF	0.00750256	2.37814
Interleukin-7	IL-7	IL7	749	IL-7	0.00928805	2.36951
Spectrin alpha chain, non-erythrocytic 1	SPTA2	SPTAN1	1025	SPTA2	0.00533763	2.36906
Activated Protein C	Activated Protein C	PROC	662	Activated Protein C	0.00185499	2.36539
Relaxin receptor 1	RXFP1	RXFP1	89	RXFP1	0.000998363	2.36323
Insulin-like growth factor-binding protein 1	IGFBP-1	IGFBP1	237	IGFBP-1	0.034544	2.36277
Leucine-rich repeat serine/threonine-protein kinase 2	LRRK2	LRRK2	22	LRRK2	0.0199213	2.36163
Natural killer cell receptor 2B4	CD244	CD244	1034	CD244	0.00798075	2.35845
Lymphocyte antigen 86	LY86	LY86	626	LY86	0.00426583	2.35822
Corticotropin	ACTH	POMC	937	ACTH	0.00240282	2.35815
C-C motif chemokine 8	MCP-2	CCL8	245	MCP-2	0.00521061	2.35628
Heterogeneous nuclear ribonucleoprotein Q	HNRPQ	SYNCRIP	782	HNRPQ	0.00278033	2.35294
Proteasome activator complex subunit 3	PSME3	PSME3	1096	PSME3	0.00711824	2.35268
Legumain	LGMN	LGMN	625	LGMN	0.00368753	2.34965
Tumor necrosis factor receptor superfamily member 10B	TRAIL R2	TNFRSF10B	1205	TRAIL R2	0.000335662	2.34835
Platelet glycoprotein VI	GPVI	GP6	427	GPVI	0.0520196	2.34729
Tumor necrosis factor receptor superfamily member 12A	TWEAKR	TNFRSF12A	1087	TWEAKR	0.0249636	2.34683
Protein Rev_HV2BE	HIV-2 Rev	Human-virus	235	HIV-2 Rev	0.00189354	2.34397
Baculoviral IAP repeat-containing protein 3	cIAP-2	BIRC3	977	cIAP-2	0.00430262	2.34107
Platelet-derived growth factor subunit B	PDGF-BB	PDGFB	756	PDGF-BB	0.00551833	2.34069
C-C motif chemokine 27	CTACK	CCL27	106	CTACK	0.0123721	2.33829
Protein-tyrosine kinase 6	PTK6	PTK6	691	PTK6	0.000129347	2.33772
3-hydroxyacyl-CoA dehydrogenase type-2	ERAB	HSD17B10	780	ERAB	0.0282487	2.33673
CD177 antigen	CD177	CD177	59	CD177	0.00323056	2.33525
Plasminogen activator inhibitor 1	PAI-1	SERPINE1	306	PAI-1	0.00879826	2.3348
Breast cancer anti-estrogen resistance protein 3	BCAR3	BCAR3	1122	BCAR3	5.87396e-05	2.33097
Complement C4b	C4b	C4A C4B	104	C4b	0.00920476	2.32182
cGMP-inhibited 3',5'-cyclic phosphodiesterase A	PDE3A	PDE3A	1116	PDE3A	0.00138933	2.3199
Interferon alpha-7	IFNA7	IFNA7	84	IFNA7	0.00790022	2.31802
Ubiquitin carboxyl-terminal hydrolase isozyme L1	PGP9.5	UCHL1	1016	PGP9.5	0.00701178	2.31792
Macrophage scavenger receptor types I and II	Macrophage scavenger receptor	MSR1	649	Macrophage scavenger receptor	0.000714752	2.31424
Mothers against decapentaplegic homolog 3	SMAD3	SMAD3	15	SMAD3	0.00641466	2.31336
Transcription factor IIIB 90 kDa subunit	BRF-1	BRF1	1160	BRF-1	0.000239331	2.31317
Protein disulfide-isomerase A3	Protein disulfide isomerase A3	PDIA3	905	Protein disulfide isomerase A3	0.00212004	2.31263
Caspase-2	Caspase-2	CASP2	941	Caspase-2	0.00389298	2.30994
Interleukin-12 receptor subunit beta-1	IL-12 Rb1	IL12RB1	166	IL-12 Rb1	0.00172068	2.30721
Resistin	resistin	RETN	374	resistin	0.00733153	2.30445
Proliferating cell nuclear antigen	PCNA	PCNA	304	PCNA	0.014954	2.30125
Casein kinase II subunit alpha	CSK21	CSNK2A1	544	CSK21	0.00309219	2.29958
N-acetylglucosamine-6-sulfatase	GNS	GNS	622	GNS	0.0202636	2.29779
Interleukin-13	IL-13	IL13	391	IL-13	0.00315967	2.2976
Small glutamine-rich tetratricopeptide repeat-containing protein alpha	SGTA	SGTA	710	SGTA	0.140437	2.29747
Ectonucleoside triphosphate diphosphohydrolase 1	CD39	ENTPD1	420	CD39	0.00186583	2.29726
G2/mitotic-specific cyclin-B1	Cyclin B1	CCNB1	1144	Cyclin B1	0.000736197	2.29529
Dynein light chain roadblock-type 1	DLRB1	DYNLRB1	696	DLRB1	0.106635	2.29046
Fibroblast growth factor 17	FGF-17	FGF17	582	FGF-17	0.00190614	2.28918
Growth/differentiation factor 15	MIC-1	GDF15	822	MIC-1	0.0039059	2.28657
Lysosome membrane protein 2	LIMP II	SCARB2	1060	LIMP II	0.00456309	2.28479
Megakaryocyte-associated tyrosine-protein kinase	MATK	MATK	686	MATK	0.00102336	2.28459
A disintegrin and metalloproteinase with thrombospondin motifs 4	ADAMTS-4	ADAMTS4	254	ADAMTS-4	0.00948929	2.28412
Kin of IRRE-like protein 3	KIRR3	KIRREL3	885	KIRR3	0.00481086	2.28268
L-lactate dehydrogenase B chain	LDH-H 1	LDHB	721	LDH-H 1	0.0259983	2.28125
Natural cytotoxicity triggering receptor 2	NKp44	NCR2	213	NKp44	0.00481789	2.27844
Retinoblastoma-associated protein	Rb	RB1	1020	Rb	0.00300041	2.2776
Betacellulin	BTC	BTC	40	BTC	0.00240192	2.2759
Aromatic-L-amino-acid decarboxylase	dopa decarboxylase	DDC	601	dopa decarboxylase	0.0113993	2.27584
Low molecular weight phosphotyrosine protein phosphatase	PPAC	ACP1	703	PPAC	0.0586085	2.27417
Peroxiredoxin-5, mitochondrial	Peroxiredoxin-5	PRDX5	1014	Peroxiredoxin-5	0.00367705	2.27355
NudC domain-containing protein 3	NUDC3	NUDCD3	793	NUDC3	0.089634	2.27234
Ras-related C3 botulinum toxin substrate 1	RAC1	RAC1	289	RAC1	0.0514513	2.2721
Baculoviral IAP repeat-containing protein 7 Isoform beta	Livin B	BIRC7	887	Livin B	0.010735	2.27097
Interleukin-17D	IL-17D	IL17D	745	IL-17D	0.00176674	2.27036
Interleukin-20 receptor subunit alpha	IL-20 Ra	IL20RA	1046	IL-20 Ra	0.00693197	2.26916
Serine/threonine-protein kinase MRCK beta	MRCKB	CDC42BPB	630	MRCKB	0.000928833	2.26715
C-X-C motif chemokine 10	IP-10	CXCL10	750	IP-10	0.0308859	2.26489
Serine/threonine-protein kinase PAK 7	PAK7	PAK7	519	PAK7	0.00178419	2.26215
Histone acetyltransferase KAT6A	MOZ	KAT6A	287	MOZ	0.000505519	2.26013
WNT1-inducible-signaling pathway protein 1	WISP-1	WISP1	382	WISP-1	0.0151797	2.25981
Interleukin-20	IL-20	IL20	747	IL-20	0.007608	2.25949
Serine/threonine-protein kinase Chk2	Chk2	CHEK2	504	Chk2	0.0549173	2.25344
Thrombopoietin	Tpo	THPO	1242	Tpo	0.0248801	2.25018
Cathepsin E	CATE	CTSE	611	CATE	0.0267342	2.24909
MHC class I polypeptide-related sequence B	MICB	MICB	1061	MICB	0.0195339	2.24891
Inorganic pyrophosphatase	PPase	PPA1	1018	PPase	0.0628346	2.24559
Epidermal growth factor receptor variant III	EGFRvIII	EGFR	1136	EGFRvIII	0.0049677	2.2426
Membrane metallo-endopeptidase-like 1	MMEL2	MMEL1	628	MMEL2	0.00162914	2.23737
HERV-H LTR-associating protein 2	HHLA2	HHLA2	86	HHLA2	0.0940922	2.23398
Dual specificity mitogen-activated protein kinase kinase 3	MP2K3	MAP2K3	1245	MP2K3	0.00622768	2.23296
C-type lectin domain family 1 member B	CLC1B	CLEC1B	816	CLC1B	0.00444604	2.23254
Serine/threonine-protein kinase pim-1	PIM1	PIM1	1155	PIM1	0.000615978	2.2312
14-3-3 protein family	14-3-3	YWHAB,YWHAE,YWHAG,YWHAH,YWHAQ,YWHAZ,SFN	771	14-3-3	0.0306337	2.22957
Platelet factor 4	PF-4	PF4	198	PF-4	0.0712783	2.22888
Discoidin domain-containing receptor 2	Discoidin domain receptor 2	DDR2	616	Discoidin domain receptor 2	4.94376e-05	2.22887
AMP Kinase (alpha1beta1gamma1)	AMPK a1b1g1	PRKAA1 PRKAB1 PRKAG1	1091	AMPK a1b1g1	0.0055704	2.2285
Serine/threonine-protein kinase Chk1	CHK1	CHEK1	280	CHK1	0.00150944	2.22724
Fibroblast growth factor 9	FGF9	FGF9	232	FGF9	0.00386561	2.22692
Myc proto-oncogene protein	c-Myc	MYC	14	c-Myc	0.00299935	2.22685
Cardiotrophin-1	Cardiotrophin-1	CTF1	297	Cardiotrophin-1	0.0027511	2.22682
Ciliary neurotrophic factor	CNTF	CNTF	581	CNTF	0.0079751	2.22599
3-hydroxy-3-methylglutaryl-coenzyme A reductase	HMGR	HMGCR	1103	HMGR	0.0262072	2.22553
Methionine aminopeptidase 2	AMPM2	METAP2	410	AMPM2	0.0237601	2.22468
Importin subunit alpha-1	Karyopherin-a2	KPNA2	285	Karyopherin-a2	0.00735198	2.2216
Tumor necrosis factor receptor superfamily member 6B	DcR3	TNFRSF6B	1039	DcR3	0.000731723	2.22026
Homeobox protein NANOG	NANOG	NANOG	212	NANOG	0.0110724	2.21828
Macrophage-stimulating protein receptor	MSP R	MST1R	173	MSP R	0.00346021	2.21582
Tumor necrosis factor receptor superfamily member 4	TNR4	TNFRSF4	660	TNR4	0.00115688	2.21554
Tyrosine-protein kinase Lyn, isoform B	LYNB	LYN	517	LYNB	0.12014	2.2145
Receptor tyrosine-protein kinase erbB-2	ERBB2	ERBB2	155	ERBB2	0.00166477	2.21348
Ligand-dependent nuclear receptor corepressor-like protein	transcription factor MLR1, isoform CRA_b	LCORL	808	transcription factor MLR1, isoform CRA_b	0.00448422	2.21088
Neurotrophin-4	Neurotrophin-5	NTF4	754	Neurotrophin-5	0.00627842	2.21085
Glycylpeptide N-tetradecanoyltransferase 1	NMT1	NMT1	1093	NMT1	0.0155929	2.20996
Dual specificity tyrosine-phosphorylation-regulated kinase 3	DYRK3	DYRK3	821	DYRK3	0.00116228	2.20901
Thyroid peroxidase	TMA	TPO	712	TMA	0.00069697	2.20856
Tumor necrosis factor receptor superfamily member 10A	TRAIL R1	TNFRSF10A	921	TRAIL R1	0.00557686	2.20798
Fibroblast growth factor receptor 3	FGFR-3	FGFR3	678	FGFR-3	0.00491887	2.20631
Interleukin-22	IL-22	IL22	241	IL-22	0.00621878	2.20441
CD70 antigen	CD70	CD70	1211	CD70	0.00740988	2.20176
Protein jagged-2	JAG2	JAG2	1053	JAG2	0.0111818	2.20051
Mitogen-activated protein kinase 9	JNK2	MAPK9	1108	JNK2	0.00572783	2.19969
Tyrosine-protein kinase HCK	HCK	HCK	513	HCK	0.00724387	2.19897
Protein FAM107A	DRR1	FAM107A	228	DRR1	0.000677252	2.1945
Alanine aminotransferase 1	ALT	GPT	653	ALT	0.000316378	2.19432
Histone deacetylase 8	HDAC8	HDAC8	284	HDAC8	0.000729654	2.19293
Annexin A2	annexin II	ANXA2	967	annexin II	0.0348316	2.19159
alpha-2-macroglobulin receptor-associated protein	RAP	LRPAP1	636	RAP	0.00477392	2.19136
Ephrin-B1	EFNB1	EFNB1	51	EFNB1	0.00373432	2.19089
Hexokinase-1	HXK1	HK1	70	HXK1	0.0040285	2.18953
Interleukin-37	IL-1F7	IL37	208	IL-1F7	0.00232675	2.18768
40S ribosomal protein SA	40S ribosomal protein SA	RPSA	964	40S ribosomal protein SA	0.00586721	2.18633
Carbonic anhydrase 2	carbonic anhydrase II	CA2	975	carbonic anhydrase II	0.00639939	2.18584
T-lymphocyte activation antigen CD80	B7	CD80	147	B7	0.00372549	2.18446
Calcium/calmodulin-dependent protein kinase type 1D	CAMK1D	CAMK1D	538	CAMK1D	0.00120934	2.18371
Cofilin-1	Cofilin-1	CFL1	777	Cofilin-1	0.0104513	2.1791
Scavenger receptor class F member 2	SREC-II	SCARF2	1082	SREC-II	0.00952902	2.17546
Placenta growth factor	PlGF	PGF	395	PlGF	0.0055772	2.17373
Interleukin-3	IL-3	IL3	903	IL-3	0.000473052	2.17268
Tryptase gamma	TPSG1	TPSG1	531	TPSG1	0.0216025	2.1726
Transgelin-2	Transgelin-2	TAGLN2	1300	Transgelin-2	0.0183939	2.17148
Tumor necrosis factor receptor superfamily member 11A	RANK	TNFRSF11A	1166	RANK	0.000141883	2.1685
Adapter molecule crk	CRK	CRK	978	CRK	0.166441	2.16781
Carbonic anhydrase 7	Carbonic anhydrase VII	CA7	500	Carbonic anhydrase VII	0.00407571	2.1678
Dipeptidyl peptidase 2	DPP2	DPP7	618	DPP2	0.00513888	2.16587
Serine protease 27	Marapsin	PRSS27	627	Marapsin	0.0014372	2.16404
Gastrin-releasing peptide	Gastrin-releasing peptide	GRP	1231	Gastrin-releasing peptide	0.00578429	2.16281
Leucine carboxyl methyltransferase 1	LCMT1	LCMT1	786	LCMT1	0.00365267	2.16248
Troponin T, cardiac muscle	Troponin T	TNNT2	1134	Troponin T	0.000624104	2.16183
Bone morphogenetic protein 10	BMP10	BMP10	607	BMP10	0.0106829	2.16018
Interleukin-17A	IL-17	IL17A	1281	IL-17	0.00674144	2.15751
MAP kinase-activated protein kinase 5	MAPK5	MAPKAPK5	684	MAPK5	0.00486879	2.15683
Interleukin-12	IL-12	IL12A IL12B	19	IL-12	0.0093769	2.15551
Sphingosine kinase 2	SPHK2	SPHK2	850	SPHK2	0.00507934	2.15548
Integrin alpha-IIb: beta-3 complex	gpIIbIIIa	ITGA2B ITGB3	1278	gpIIbIIIa	0.0396141	2.15379
Nuclear receptor subfamily 1 group D member 1	NR1D1	NR1D1	1105	NR1D1	0.00196397	2.15375
Tyrosine-protein kinase CSK	CSK	CSK	507	CSK	0.152323	2.15113
Interferon alpha-2	IFN-aA	IFNA2	584	IFN-aA	0.000265087	2.14152
Tumor necrosis factor receptor superfamily member 27	XEDAR	EDA2R	399	XEDAR	0.000554192	2.14026
Ephrin type-A receptor 3	EPHA3	EPHA3	546	EPHA3	0.0169487	2.13989
Fms-related tyrosine kinase 3 ligand	Flt3 ligand	FLT3LG	378	Flt3 ligand	0.00390985	2.13693
Aurora kinase B	AURKB	AURKB	494	AURKB	0.000764709	2.1359
Galectin-10	LPPL	CLC	27	LPPL	0.00286345	2.13088
Leucine-rich repeat transmembrane neuronal protein 3	LRRT3	LRRTM3	844	LRRT3	0.0196383	2.12987
Secreted and transmembrane protein 1	SECTM1	SECTM1	43	SECTM1	0.00397139	2.12802
Glucokinase regulatory protein	GCKR	GCKR	1097	GCKR	0.00171743	2.12358
Microtubule-associated protein tau	tau	MAPT	1221	tau	0.0135618	2.12031
Granulocyte colony-stimulating factor receptor	G-CSF-R	CSF3R	207	G-CSF-R	0.000752105	2.11705
Fibroblast growth factor 5	FGF-5	FGF5	386	FGF-5	0.00170869	2.11665
Tumor necrosis factor receptor superfamily member 9	4-1BB	TNFRSF9	144	4-1BB	0.00221527	2.114
Cadherin-15	CAD15	CDH15	1164	CAD15	0.00132162	2.11332
Ephrin type-A receptor 5	EphA5	EPHA5	675	EphA5	0.0532705	2.11212
Leucine-rich repeat transmembrane neuronal protein 1	LRRT1	LRRTM1	843	LRRT1	0.0537621	2.10984
Osteocalcin	Osteocalcin	BGLAP	23	Osteocalcin	0.00562578	2.10235
Receptor-type tyrosine-protein kinase FLT3	Flt-3	FLT3	549	Flt-3	0.0127066	2.10221
Junctional adhesion molecule B	JAM-B	JAM2	345	JAM-B	0.00924343	2.10209
Peptidyl-prolyl cis-trans isomerase B	PPIB	PPIB	904	PPIB	0.000901271	2.09698
TGF-beta receptor type-2	TGF-b R II	TGFBR2	1085	TGF-b R II	0.00351463	2.09534
Galectin-9	LEG9	LGALS9	1298	LEG9	0.0071223	2.09479
Alpha-2-macroglobulin	a2-Macroglobulin	A2M	652	a2-Macroglobulin	0.0105641	2.09453
Angiopoietin-related protein 4	ANGL4	ANGPTL4	667	ANGL4	0.00223712	2.09297
Sialoadhesin	Sialoadhesin	SIGLEC1	848	Sialoadhesin	0.0221025	2.09279
A disintegrin and metalloproteinase with thrombospondin motifs 5	ADAMTS-5	ADAMTS5	408	ADAMTS-5	0.0146663	2.08873
Tumor necrosis factor	TNF-a	TNF	1240	TNF-a	0.0047064	2.08592
Interleukin-9	IL-9	IL9	1216	IL-9	0.0180717	2.08361
Ribonuclease H1	RNase H1	RNASEH1	1271	RNase H1	0.0658382	2.07996
Synaptosomal-associated protein 25	SNP25	SNAP25	52	SNP25	0.0206441	2.07898
Kallikrein-11	Kallikrein 11	KLK11	265	Kallikrein 11	0.0264078	2.07867
Natural cytotoxicity triggering receptor 3	NKp30	NCR3	349	NKp30	0.0162611	2.07736
Receptor tyrosine-protein kinase erbB-4	ERBB4	ERBB4	157	ERBB4	0.00817087	2.07525
Interleukin-36 alpha	IL-1F6	IL36A	97	IL-1F6	0.0903316	2.07083
Stanniocalcin-1	Stanniocalcin-1	STC1	961	Stanniocalcin-1	0.00337045	2.07067
Chloride intracellular channel protein 1	NCC27	CLIC1	1010	NCC27	0.0624882	2.06591
Creatine kinase B-type	CK-BB	CKB	671	CK-BB	0.0152123	2.06349
Aggrecan core protein	Aggrecan	ACAN	451	Aggrecan	0.0140895	2.06129
Kynureninase	KYNU	KYNU	886	KYNU	0.0153562	2.06076
Protein amnionless	AMNLS	AMN	813	AMNLS	0.0158413	2.0549
Mitogen-activated protein kinase 14	MAPK14	MAPK14	1005	MAPK14	0.0385521	2.05428
SLAM family member 6	SLAF6	SLAMF6	1080	SLAF6	0.00226563	2.05234
Cytokine receptor-like factor 1:Cardiotrophin-like cytokine factor 1 Complex	CLF-1/CLC Complex	CRLF1 CLCF1	149	CLF-1/CLC Complex	0.0109503	2.0516
Persephin	Persephin	PSPN	197	Persephin	0.00804777	2.05061
Ubiquitin carboxyl-terminal hydrolase 25	UBP25	USP25	1307	UBP25	0.00869906	2.04454
Stabilin-2	STAB2	STAB2	527	STAB2	0.00149991	2.04453
NKG2D ligand 2	ULBP-2	ULBP2	398	ULBP-2	0.0206908	2.04421
Interleukin-1 beta	IL-1b	IL1B	366	IL-1b	0.0019099	2.04149
Tumor necrosis factor ligand superfamily member 15	TNFSF15	TNFSF15	325	TNFSF15	0.00974932	2.04069
Insulin-like growth factor I	IGF-I	IGF1	318	IGF-I	0.0146393	2.03863
Toll-like receptor 2	TLR2	TLR2	692	TLR2	0.0238571	2.03708
Epiregulin	EPI	EREG	963	EPI	0.00748213	2.03673
Alpha-synuclein	a-Synuclein	SNCA	1262	a-Synuclein	0.00451353	2.03581
Delta-like protein 4	DLL4	DLL4	467	DLL4	0.0101147	2.03566
Fibroblast growth factor receptor 2	FGFR-2	FGFR2	677	FGFR-2	0.00540581	2.03444
Protein E7_HPV18	HPV E7 Type18	Human-virus	162	HPV E7 Type18	0.00359317	2.03342
Interleukin-10	IL-10	IL10	238	IL-10	0.0231958	2.03202
Asialoglycoprotein receptor 1	ASGR1	ASGR1	1173	ASGR1	0.103453	2.03183
Fibroblast growth factor 20	FGF-20	FGF20	231	FGF-20	0.0122495	2.03156
cAMP-specific 3',5'-cyclic phosphodiesterase 4D	PDE4D	PDE4D	1117	PDE4D	0.00440631	2.03028
AH receptor-interacting protein	AIP	AIP	694	AIP	0.0248858	2.02894
Interleukin-1 receptor-like 2	IL-1Rrp2	IL1RL2	344	IL-1Rrp2	0.0119863	2.02893
Phosphoglycerate mutase 1	Phosphoglycerate mutase 1	PGAM1	725	Phosphoglycerate mutase 1	0.330312	2.0278
Cystatin-S	Cystatin-S	CST4	672	Cystatin-S	0.0215591	2.02725
Carbohydrate sulfotransferase 6	CHST6	CHST6	835	CHST6	0.00466301	2.0272
Troponin I, cardiac muscle	Troponin I	TNNI3	1170	Troponin I	0.000572906	2.02695
Mammaglobin-B	Mammaglobin 2	SCGB2A1	1000	Mammaglobin 2	0.000575024	2.02693
Aflatoxin B1 aldehyde reductase member 2	Aflatoxin B1 aldehyde reductase	AKR7A2	774	Aflatoxin B1 aldehyde reductase	0.13473	2.02644
AMP Kinase (alpha2beta2gamma1)	AMPK a2b2g1	PRKAA2 PRKAB2 PRKAG1	1109	AMPK a2b2g1	0.0729604	2.02553
Interleukin-2 receptor subunit alpha	IL-2 sRa	IL2RA	405	IL-2 sRa	0.00145848	2.01941
Tumor necrosis factor receptor superfamily member 14	HVEM	TNFRSF14	1148	HVEM	0.00286815	2.01733
Desmoglein-1	Desmoglein-1	DSG1	332	Desmoglein-1	0.00451095	2.01617
Luteinizing hormone	Luteinizing hormone	CGA LHB	319	Luteinizing hormone	0.0455201	2.00894
Cytoplasmic protein NCK1	NCK1	NCK1	1011	NCK1	0.0300742	2.00796
Prolactin	PRL	PRL	142	PRL	0.0128214	2.00663
Arylsulfatase B	ARSB	ARSB	412	ARSB	0.0441688	2.00501
Ras-related C3 botulinum toxin substrate 3	RAC3	RAC3	1126	RAC3	0.042414	2.00474
Prolactin receptor	Prolactin Receptor	PRLR	1072	Prolactin Receptor	0.00347864	2.00205
Transcription factor AP-1	c-Jun	JUN	11	c-Jun	0.00256088	1.99961
Epithelial discoidin domain-containing receptor 1	discoidin domain receptor 1	DDR1	731	discoidin domain receptor 1	0.00314447	1.99757
VPS10 domain-containing receptor SorCS2	SORC2	SORCS2	894	SORC2	0.0849931	1.99754
Peptidyl-prolyl cis-trans isomerase A	Cyclophilin A	PPIA	695	Cyclophilin A	0.00876667	1.9973
Heterogeneous nuclear ribonucleoprotein K	hnRNP K	HNRNPK	994	hnRNP K	0.0162357	1.99692
Carbonic anhydrase 13	Carbonic anhydrase XIII	CA13	540	Carbonic anhydrase XIII	0.311492	1.99285
Serine/threonine-protein kinase PAK 3	PAK3	PAK3	518	PAK3	0.000887255	1.98901
Tumor necrosis factor ligand superfamily member 18	TNFSF18	TNFSF18	203	TNFSF18	0.00427869	1.9847
Cyclin-dependent kinase 5:Cyclin-dependent kinase 5 activator 1 complex	CDK5/p35	CDK5 CDK5R1	502	CDK5/p35	0.00152198	1.98282
Fibroblast growth factor 18	FGF-18	FGF18	229	FGF-18	0.0110666	1.97971
Cyclin-dependent kinase 8:Cyclin-C complex	CDK8/cyclin C	CDK8 CCNC	503	CDK8/cyclin C	0.0073185	1.97426
Hypoxia-inducible factor 1-alpha	HIF-1a	HIF1A	41	HIF-1a	0.00538909	1.97214
Junctional adhesion molecule-like	JAML1	AMICA1	1054	JAML1	0.0124162	1.96592
Contactin-5	Contactin-5	CNTN5	464	Contactin-5	0.0075757	1.96554
Desmocollin-3	DSC3	DSC3	981	DSC3	0.0398212	1.96483
Chitotriosidase-1	Chitotriosidase-1	CHIT1	612	Chitotriosidase-1	0.0108282	1.95918
Protein Wnt-7a	WNT7A	WNT7A	936	WNT7A	0.0327669	1.95739
Interleukin-27	IL-27	IL27 EBI3	264	IL-27	0.0170619	1.95426
SLAM family member 5	SLAF5	CD84	637	SLAF5	0.0711937	1.95346
Annexin A5	Annexin V	ANXA5	102	Annexin V	0.0192861	1.9515
cAMP-regulated phosphoprotein 19	ARP19	ARPP19	969	ARP19	0.0201036	1.94969
Appetite-regulating hormone	ghrelin	GHRL	1260	ghrelin	0.00275862	1.94741
Carbonic anhydrase-related protein 10	Carbonic Anhydrase X	CA10	456	Carbonic Anhydrase X	0.000318992	1.94476
Cell surface glycoprotein CD200 receptor 1	MO2R1	CD200R1	1062	MO2R1	0.0121314	1.94273
Caspase-10	Caspase-10	CASP10	1140	Caspase-10	0.0105021	1.94092
Biglycan	BGN	BGN	454	BGN	0.162586	1.93743
Oncostatin-M	OSM	OSM	195	OSM	0.00176892	1.92924
Ribosome maturation protein SBDS	SBDS	SBDS	708	SBDS	0.113739	1.92913
Bcl-2-like protein 1	BCL2-like 1 protein	BCL2L1	833	BCL2-like 1 protein	0.0163517	1.92524
WNT1-inducible-signaling pathway protein 3	WISP-3	WISP3	1238	WISP-3	0.00229167	1.92322
Interleukin-25	IL-17E	IL25	746	IL-17E	0.0227365	1.92249
Ubiquitin-fold modifier-conjugating enzyme 1	UFC1	UFC1	532	UFC1	0.0791965	1.92012
Beta-endorphin	b-Endorphin	POMC	136	b-Endorphin	0.00719027	1.91961
GRB2-related adapter protein 2	GRB2-related adapter protein 2	GRAP2	1124	GRB2-related adapter protein 2	0.00334856	1.91665
Interleukin-10 receptor subunit beta	IL-10 Rb	IL10RB	165	IL-10 Rb	0.00884902	1.9132
Protein disulfide-isomerase	Protein disulfide-isomerase	P4HB	800	Protein disulfide-isomerase	0.0267708	1.91236
Laminin	Laminin	LAMA1 LAMB1 LAMC1	209	Laminin	0.00875493	1.91035
Drebrin-like protein	DBNL	DBNL	979	DBNL	0.00701904	1.90634
Aurora kinase A	Aurora kinase A	AURKA	400	Aurora kinase A	0.00949027	1.90456
Galactoside 3(4)-L-fucosyltransferase	Fucosyltransferase 3	FUT3	880	Fucosyltransferase 3	0.0249221	1.90243
Renin	Renin	REN	525	Renin	0.0509481	1.89615
MAP kinase-activated protein kinase 3	MAPKAPK3	MAPKAPK3	685	MAPKAPK3	0.0219213	1.89596
Interferon beta	IFN-b	IFNB1	82	IFN-b	0.0195036	1.89474
Fractalkine	Fractalkine/CX3CL-1	CX3CL1	262	Fractalkine/CX3CL-1	0.00180175	1.89409
Thymidylate synthase	TS	TYMS	1029	TS	0.00424864	1.89085
Cadherin-2	Cadherin-2	CDH2	668	Cadherin-2	0.00564072	1.88884
Ephrin type-A receptor 10	EPHAA	EPHA10	1040	EPHAA	0.00902224	1.88744
Low-density lipoprotein receptor	LDLR	LDLR	68	LDLR	0.0849604	1.88486
Natural cytotoxicity triggering receptor 1	NKp46	NCR1	1063	NKp46	0.00721228	1.88422
Interleukin-36 beta	IL-1F8	IL36B	96	IL-1F8	0.00801566	1.883
Layilin	Layilin	LAYN	169	Layilin	0.00598951	1.88134
Neuregulin-4	NRG4	NRG4	91	NRG4	0.0132597	1.87684
Serine/threonine-protein kinase 16	STK16	STK16	568	STK16	0.00424263	1.87596
Bone morphogenetic protein 7	BMP-7	BMP7	328	BMP-7	0.0823535	1.87379
Tumor necrosis factor ligand superfamily member 9	4-1BB ligand	TNFSF9	145	4-1BB ligand	0.0544711	1.87338
Decorin	Bone proteoglycan II	DCN	184	Bone proteoglycan II	0.025349	1.87249
Tumor necrosis factor-inducible gene 6 protein	TSG-6	TNFAIP6	1030	TSG-6	0.00014371	1.87146
Fibroblast growth factor 1	b-ECGF	FGF1	578	b-ECGF	0.017046	1.86807
Fibroblast growth factor receptor 4	FGFR4	FGFR4	988	FGFR4	0.0135678	1.86731
P-selectin	P-Selectin	SELP	761	P-Selectin	0.0377617	1.86446
Coactosin-like protein	Coactosin-like protein	COTL1	942	Coactosin-like protein	0.0269314	1.86444
Platelet-derived growth factor C	PDGF-CC	PDGFC	689	PDGF-CC	0.0318436	1.86311
Angiopoietin-2	Angiopoietin-2	ANGPT2	146	Angiopoietin-2	0.00111697	1.86229
Ferritin	Ferritin	FTH1 FTL	1239	Ferritin	0.0285755	1.86217
Mitogen-activated protein kinase 12	MK12	MAPK12	1003	MK12	0.0188164	1.86217
Scavenger receptor class F member 1	SREC-I	SCARF1	1081	SREC-I	0.0439598	1.86143
Phosphatidylinositol 3,4,5-trisphosphate 3-phosphatase and dual-specificity protein phosphatase PTEN	pTEN	PTEN	690	pTEN	0.018264	1.85433
Stromelysin-2	MMP-10	MMP10	1274	MMP-10	0.0765843	1.85276
Ficolin-1	FCN1	FCN1	621	FCN1	0.00981907	1.84504
Kallikrein-5	kallikrein 5	KLK5	434	kallikrein 5	0.0319424	1.84302
Calreticulin	calreticulin	CALR	1123	calreticulin	0.0169086	1.84236
Tumor necrosis factor ligand superfamily member 8	CD30 Ligand	TNFSF8	541	CD30 Ligand	0.0159188	1.82905
Somatotropin	HGH	GH1	1264	HGH	0.0175872	1.82782
Interferon gamma receptor 2	INGR2	IFNGR2	1289	INGR2	0.0240656	1.82754
Kallikrein-13	kallikrein 13	KLK13	433	kallikrein 13	0.0135284	1.82612
Protein kinase C gamma type	PKC-G	PRKCG	1186	PKC-G	0.00471795	1.82381
Cathepsin S	Cathepsin S	CTSS	419	Cathepsin S	0.0210177	1.81711
Fibroblast growth factor 23	FGF23	FGF23	676	FGF23	0.0229617	1.81696
Matrix metalloproteinase-14	MMP-14	MMP14	1001	MMP-14	0.0287404	1.81653
Chitinase-3-like protein 1	YKL-40	CHI3L1	33	YKL-40	0.000554485	1.81328
3-hydroxyisobutyrate dehydrogenase, mitochondrial	3HIDH	HIBADH	897	3HIDH	0.013562	1.81272
Complement component 1 Q subcomponent-binding protein, mitochondrial	C1QBP	C1QBP	972	C1QBP	0.00412867	1.81142
Programmed cell death 1 ligand 2	PD-L2	PDCD1LG2	350	PD-L2	0.0116181	1.80978
Phosphoglucomutase-1	PGM1	PGM1	1284	PGM1	0.002903	1.8087
Parathyroid hormone	PTH	PTH	1243	PTH	0.0262564	1.80805
Tissue-type plasminogen activator	tPA	PLAT	109	tPA	0.0782485	1.80787
Peroxisomal targeting signal 1 receptor	PEX5	PEX5	1235	PEX5	0.0604227	1.80624
Homeodomain-interacting protein kinase 3	HIPK3	HIPK3	553	HIPK3	0.0516662	1.80512
Neutrophil gelatinase-associated lipocalin	Lipocalin 2	LCN2	269	Lipocalin 2	0.00566185	1.80169
Phospholipase A2	GIB	PLA2G1B	947	GIB	0.0247076	1.80104
PIK3CA/PIK3R1	PIK3CA/PIK3R1	PIK3CA PIK3R1	521	PIK3CA/PIK3R1	0.154271	1.80082
Dipeptidyl peptidase 1	CATC	CTSC	417	CATC	0.0201974	1.79615
Pituitary adenylate cyclase-activating polypeptide 38	PACAP-38	ADCYAP1	1261	PACAP-38	0.0132693	1.79348
Sorting nexin-4	Sorting nexin 4	SNX4	729	Sorting nexin 4	0.1591	1.78915
Ankyrin-2	ANK2	ANK2	1251	ANK2	0.0169567	1.7884
Glycerol-3-phosphate dehydrogenase [NAD(+)], cytoplasmic	GPDA	GPD1	25	GPDA	0.129033	1.78617
Fructose-bisphosphate aldolase A	aldolase A	ALDOA	1224	aldolase A	0.00569449	1.78248
Interleukin-5	IL-5	IL5	24	IL-5	0.0107308	1.7703
Xaa-Pro aminopeptidase 1	XPNPEP1	XPNPEP1	575	XPNPEP1	0.341636	1.76791
Galectin-2	Galectin-2	LGALS2	363	Galectin-2	0.043666	1.76628
Neuregulin-1	NEUREGULIN-1	NRG1	1288	NEUREGULIN-1	0.0230264	1.76596
Artemin	Artemin	ARTN	309	Artemin	0.0439663	1.76304
E3 ubiquitin-protein ligase RNF43	RNF43	RNF43	76	RNF43	0.00667469	1.76295
Trypsin-3	TRY3	PRSS3	573	TRY3	0.0147514	1.76234
Brevican core protein	PGCB	BCAN	564	PGCB	0.0274896	1.75847
Parathyroid hormone-related protein	PTHrP	PTHLH	322	PTHrP	0.030991	1.7583
Sialic acid-binding Ig-like lectin 6	Siglec-6	SIGLEC6	215	Siglec-6	0.024156	1.75301
ADP-ribosyl cyclase/cyclic ADP-ribose hydrolase 1	CD38	CD38	36	CD38	0.00209533	1.75128
C-C motif chemokine 3-like 1	LD78-beta	CCL3L1	244	LD78-beta	0.0182217	1.75111
Glutamate carboxypeptidase 2	PSMA	FOLH1	1187	PSMA	0.0714391	1.74763
Tyrosine-protein kinase receptor TYRO3	Dtk	TYRO3	151	Dtk	0.0358036	1.74613
Urokinase plasminogen activator surface receptor	suPAR	PLAUR	180	suPAR	0.00341416	1.7456
Calpain I	Calpain I	CAPN1 CAPNS1	185	Calpain I	0.10112	1.74461
Cell adhesion molecule 3	Nectin-like protein 1	CADM3	631	Nectin-like protein 1	0.0286403	1.74357
Galectin-8	Galectin-8	LGALS8	946	Galectin-8	0.00983148	1.74311
Neuroligin-4, X-linked	NLGNX	NLGN4X	1153	NLGNX	0.0122928	1.74177
Toll-like receptor 4	TLR4	TLR4	30	TLR4	0.0182287	1.73993
Interleukin-34	IL-34	IL34	884	IL-34	0.00769755	1.73779
Complement factor H-related protein 5	complement factor H-related 5	CFHR5	646	complement factor H-related 5	0.0343109	1.73397
Nidogen-2	NID2	NID2	632	NID2	0.0116639	1.73243
Tumor necrosis factor receptor superfamily member 1A	TNF sR-I	TNFRSF1A	181	TNF sR-I	0.000537949	1.73234
Prostate-specific antigen	PSA	KLK3	1269	PSA	0.142616	1.73201
Non-histone chromosomal protein HMG-14	HMGN1	HMGN1	1293	HMGN1	0.263808	1.73188
OX-2 membrane glycoprotein	OX2G	CD200	1071	OX2G	0.00721463	1.73163
Ly6/PLAUR domain-containing protein 3	LYPD3	LYPD3	53	LYPD3	0.0189887	1.72679
Mothers against decapentaplegic homolog 2	SMAD2	SMAD2	16	SMAD2	0.199135	1.72674
Fatty acid-binding protein, epidermal	FABPE	FABP5	985	FABPE	0.0106463	1.72475
Insulin	Insulin	INS	934	Insulin	0.105296	1.72435
Platelet glycoprotein Ib alpha chain	GP1BA	GP1BA	990	GP1BA	0.0329428	1.72411
Interleukin-12 receptor subunit beta-2	IL-12 RB2	IL12RB2	681	IL-12 RB2	0.0206623	1.71203
Carboxypeptidase E	CBPE	CPE	1141	CBPE	0.0016937	1.71165
Interleukin-17 receptor D	IL-17 RD	IL17RD	514	IL-17 RD	0.00780934	1.71138
Tumor necrosis factor receptor superfamily member 1B	TNF sR-II	TNFRSF1B	406	TNF sR-II	0.00066121	1.70933
Interleukin-4 receptor subunit alpha	IL-4 sR	IL4R	380	IL-4 sR	0.0471833	1.708
Alpha-1-antitrypsin	a1-Antitrypsin	SERPINA1	603	a1-Antitrypsin	0.00169812	1.70578
Cysteine and glycine-rich protein 3	CSRP3	CSRP3	1282	CSRP3	0.0305011	1.70521
Programmed cell death 1 ligand 1	B7-H1	CD274	1031	B7-H1	0.0212927	1.70152
Semaphorin-6B	SEM6B	SEMA6B	1076	SEM6B	0.065672	1.69828
Tumor necrosis factor receptor superfamily member 13C	BAFF Receptor	TNFRSF13C	1159	BAFF Receptor	0.00464277	1.69684
Caspase-3	Caspase-3	CASP3	610	Caspase-3	0.433346	1.68896
CD48 antigen	CD48	CD48	459	CD48	0.00844614	1.68645
Aspartate aminotransferase, cytoplasmic	GOT1	GOT1	949	GOT1	0.00446969	1.6859
CD97 antigen	CD97	CD97	259	CD97	0.000232435	1.68563
C-C motif chemokine 19	MIP-3b	CCL19	956	MIP-3b	0.0301753	1.6793
Kallikrein-6	Kallikrein 6	KLK6	559	Kallikrein 6	0.0350522	1.67856
DNA repair protein RAD51 homolog 1	RAD51	RAD51	290	RAD51	0.0164644	1.67734
Protein S100-A7	S100A7	S100A7	1237	S100A7	0.0140276	1.67728
Epidermal growth factor	EGF	EGF	1202	EGF	0.0732515	1.67555
Glycogen synthase kinase-3 alpha/beta	GSK-3 alpha/beta	GSK3A GSK3B	552	GSK-3 alpha/beta	0.179549	1.67468
Complement C3	C3	C3	226	C3	0.100395	1.67067
Glutathione S-transferase A3	GSTA3	GSTA3	993	GSTA3	0.059741	1.67009
Cytotoxic T-lymphocyte protein 4	CTLA-4	CTLA4	355	CTLA-4	0.166238	1.66595
Nidogen-1	Nidogen	NID1	442	Nidogen	0.0142972	1.66382
Collagenase 3	MMP-13	MMP13	959	MMP-13	0.00571147	1.66082
Tumor necrosis factor ligand superfamily member 6, soluble form	Fas ligand, soluble	FASLG	377	Fas ligand, soluble	0.0731189	1.65691
B-cell lymphoma 6 protein	BCL6	BCL6	55	BCL6	0.0817159	1.65645
Lactoperoxidase	PERL	LPO	915	PERL	0.0137407	1.65358
Basal Cell Adhesion Molecule	BCAM	BCAM	257	BCAM	0.00647266	1.65315
Metalloproteinase inhibitor 1	TIMP-1	TIMP1	108	TIMP-1	0.000447592	1.64531
Tumor necrosis factor ligand superfamily member 11	sRANKL	TNFSF11	305	sRANKL	0.0178682	1.64399
Interleukin-1 receptor-like 1	IL-1 R4	IL1RL1	785	IL-1 R4	0.0236976	1.63883
Interferon alpha-10	IFN10	IFNA10	83	IFN10	0.0445796	1.63561
Platelet-derived growth factor receptor alpha	PDGFRA	PDGFRA	18	PDGFRA	0.0761484	1.63536
Lysosomal protective protein	Cathepsin A	CTSA	418	Cathepsin A	0.0117631	1.63279
Growth/differentiation factor 11	GDF-11	GDF11	39	GDF-11	0.0354223	1.63012
Adrenomedullin	Adrenomedullin	ADM	74	Adrenomedullin	0.00820154	1.62888
E3 ubiquitin-protein ligase ZNRF3	ZNRF3	ZNRF3	78	ZNRF3	0.0500625	1.62878
Calcineurin	Calcineurin	PPP3CA PPP3R1	940	Calcineurin	0.134168	1.62728
Growth factor receptor-bound protein 2	GRB2 adapter protein	GRB2	1180	GRB2 adapter protein	0.44209	1.62703
RAC-alpha/beta/gamma serine/threonine-protein kinase	PKB a/b/g	AKT1 AKT2 AKT3	523	PKB a/b/g	0.122666	1.627
Granulysin	Granulysin	GNLY	428	Granulysin	0.17745	1.62403
Neuroblastoma suppressor of tumorigenicity 1	DAN	NBL1	312	DAN	0.185891	1.61649
60 kDa heat shock protein, mitochondrial	HSP 60	HSPD1	189	HSP 60	0.392043	1.61418
Ficolin-2	FCN2	FCN2	472	FCN2	0.00149398	1.61272
Bone morphogenetic protein receptor type-1A	BMPR1A	BMPR1A	926	BMPR1A	0.0254355	1.61188
Neurexin-1-beta	NRX1B	NRXN1	1069	NRX1B	0.0315647	1.61104
Ras GTPase-activating protein 1	RASA1	RASA1	1189	RASA1	0.112998	1.60939
Interferon gamma	IFN-g	IFNG	95	IFN-g	0.0314264	1.60852
C-X-C motif chemokine 9	MIG	CXCL9	1294	MIG	0.0537544	1.60626
C-C motif chemokine 17	TARC	CCL17	595	TARC	0.0426863	1.60562
Apolipoprotein D	Apo D	APOD	902	Apo D	0.097756	1.59976
Pyruvate kinase PKM	M2-PK	PKM2	788	M2-PK	0.292774	1.59028
Complement C3d fragment	C3d	C3	1210	C3d	0.212776	1.58625
Stem cell growth factor-alpha	SCGF-alpha	CLEC11A	868	SCGF-alpha	0.102085	1.58536
14-3-3 protein zeta/delta	14-3-3 protein zeta/delta	YWHAZ	1222	14-3-3 protein zeta/delta	0.137314	1.58237
Vascular endothelial growth factor D	VEGF-D	FIGF	47	VEGF-D	0.0111592	1.58225
Interleukin-17 receptor A	IL-17 sR	IL17RA	342	IL-17 sR	0.0628382	1.5811
Interleukin-17 receptor C	IL-17 RC	IL17RC	1183	IL-17 RC	0.006421	1.58053
PolyUbiquitin K63-linked	PolyUbiquitin K63	UBC	1248	PolyUbiquitin K63	0.0249373	1.57469
Tyrosine-protein kinase BTK	BTK	BTK	537	BTK	0.363793	1.57366
Small nuclear ribonucleoprotein F	RUXF	SNRPF	1200	RUXF	0.00805112	1.57354
Peptidyl-prolyl cis-trans isomerase F, mitochondrial	Cyclophilin F	PPIF	1111	Cyclophilin F	0.438963	1.57321
Endothelial monocyte-activating polypeptide 2	EMAP-2	AIMP1	205	EMAP-2	0.00438167	1.57194
Low-density lipoprotein receptor-related protein 1, soluble	sLRP1	LRP1	1290	sLRP1	0.125438	1.57027
Acidic leucine-rich nuclear phosphoprotein 32 family member B	AN32B	ANP32B	776	AN32B	0.00346862	1.57005
Peptide YY	PYY	PYY	658	PYY	0.119622	1.56983
Phosphatidylinositol 4,5-bisphosphate 3-kinase catalytic subunit gamma isoform	PK3CG	PIK3CG	522	PK3CG	0.00817521	1.56815
Low-density lipoprotein receptor-related protein 8	LRP8	LRP8	480	LRP8	0.0985263	1.56636
Thyroid Stimulating Hormone	TSH	CGA TSHB	597	TSH	0.0729225	1.56581
Cathepsin H	Cathepsin H	CTSH	1267	Cathepsin H	0.0371534	1.56421
Beta-2-microglobulin	b2-Microglobulin	B2M	577	b2-Microglobulin	0.00814006	1.55549
Cytoskeleton-associated protein 2	CKAP2	CKAP2	1142	CKAP2	0.0432561	1.55329
C-X-C motif chemokine 6	GCP-2	CXCL6	583	GCP-2	0.0845071	1.54669
Dual 3',5'-cyclic-AMP and -GMP phosphodiesterase 11A	PDE11	PDE11A	1114	PDE11	0.0222142	1.54581
6-phosphogluconate dehydrogenase, decarboxylating	6-Phosphogluconate dehydrogenase	PGD	773	6-Phosphogluconate dehydrogenase	0.533812	1.54418
CD83 antigen	CD83	CD83	1035	CD83	0.0572532	1.54397
Interleukin-5 receptor subunit alpha	IL-5 Ra	IL5RA	862	IL-5 Ra	0.0163105	1.54015
Non-receptor tyrosine-protein kinase TYK2	TYK2	TYK2	1120	TYK2	0.0784848	1.53635
Glial fibrillary acidic protein	GFAP	GFAP	364	GFAP	0.0443898	1.53216
Histone-lysine N-methyltransferase EHMT2	NG36	EHMT2	1218	NG36	0.0480526	1.53163
Diablo homolog, mitochondrial	SMAC	DIABLO	402	SMAC	0.0466297	1.53082
Bcl-2-like protein 2	Apoptosis regulator Bcl-W	BCL2L2	46	Apoptosis regulator Bcl-W	0.0141381	1.53077
Teratocarcinoma-derived growth factor 1	Cripto	TDGF1	1212	Cripto	0.00884884	1.52747
Annexin A6	annexin VI	ANXA6	1137	annexin VI	0.1782	1.52611
Protein FAM107B	FAM107B	FAM107B	910	FAM107B	0.0574097	1.52555
Interleukin-17F	IL-17F	IL17F	240	IL-17F	0.0531388	1.52246
Down syndrome cell adhesion molecule	DSCAM	DSCAM	1285	DSCAM	0.0873726	1.5223
Mannan-binding lectin serine protease 1	MASP3	MASP1	615	MASP3	0.0274911	1.5204
Netrin-4	NET4	NTN4	484	NET4	0.0218919	1.5191
Protein kinase C theta type	KPCT	PRKCQ	682	KPCT	0.169606	1.51706
Glyceraldehyde-3-phosphate dehydrogenase	GAPDH, liver	GAPDH	698	GAPDH, liver	0.216155	1.51662
Vascular endothelial growth factor A	VEGF	VEGFA	143	VEGF	0.00272506	1.51168
Clusterin	Clusterin	CLU	874	Clusterin	0.0260155	1.51047
Mucin-1	MUC1	MUC1	1286	MUC1	0.0162086	1.50877
Protein Z-dependent protease inhibitor	protein Z inhibitor	SERPINA10	62	protein Z inhibitor	0.0225926	1.50648
Complement component C8	C8	C8A C8B C8G	117	C8	0.06027	1.50617
Tumor necrosis factor receptor superfamily member 18	GITR	TNFRSF18	1203	GITR	0.185516	1.50492
C-C motif chemokine 1	I-309	CCL1	236	I-309	0.020601	1.50274
Tumor necrosis factor receptor superfamily member 19	TAJ	TNFRSF19	1083	TAJ	0.0137606	1.50092
Interferon gamma receptor 1	IFN-g R1	IFNGR1	1215	IFN-g R1	0.146651	1.49759
CD59 glycoprotein	CD59	CD59	37	CD59	0.0382978	1.49734
RAC-beta serine/threonine-protein kinase	PKB beta	AKT2	1156	PKB beta	0.251266	1.49417
Kunitz-type protease inhibitor 2	SPINT2	SPINT2	274	SPINT2	0.0893199	1.49132
MAP kinase-activated protein kinase 2	MAPK2	MAPKAPK2	683	MAPK2	0.314116	1.48996
Gamma-enolase	NSE	ENO2	6	NSE	0.287886	1.48541
Peptidyl-prolyl cis-trans isomerase D	PPID	PPID	1095	PPID	0.441103	1.48416
Phosphoglycerate kinase 1	phosphoglycerate kinase 1	PGK1	1017	phosphoglycerate kinase 1	0.176582	1.48156
Collagen alpha-1(VIII) chain	CO8A1	COL8A1	916	CO8A1	0.300342	1.48059
Lymphotoxin alpha1:beta2	Lymphotoxin a1/b2	LTA LTB	588	Lymphotoxin a1/b2	0.186469	1.47987
C-C motif chemokine 23	MPIF-1	CCL23	303	MPIF-1	0.00498578	1.47962
Tyrosine-protein kinase Fer	FER	FER	781	FER	0.501016	1.47699
Trypsin-2	Trypsin 2	PRSS2	1028	Trypsin 2	0.0154222	1.47698
Dual specificity protein phosphatase 3	DUS3	DUSP3	574	DUS3	0.436077	1.47473
C-C motif chemokine 3	MIP-1a	CCL3	368	MIP-1a	0.0292786	1.47357
Mitogen-activated protein kinase 11	MK11	MAPK11	1002	MK11	0.138785	1.47274
Agouti-related protein	ART	AGRP	256	ART	0.0205794	1.46996
Stem Cell Growth Factor-beta	SCGF-beta	CLEC11A	323	SCGF-beta	0.149186	1.46959
Testican-2	Testican-2	SPOCK2	1198	Testican-2	0.035187	1.46689
SPARC-related modular calcium-binding protein 1	SMOC1	SMOC1	61	SMOC1	0.0338233	1.46534
Lymphotoxin alpha2:beta1	Lymphotoxin a2/b1	LTA LTB	589	Lymphotoxin a2/b1	0.0157112	1.46113
Ephrin-A3	Ephrin-A3	EFNA3	99	Ephrin-A3	0.00496692	1.45869
Creatine kinase M-type	CK-MM	CKM	186	CK-MM	0.0725722	1.45727
Galectin-3	Galectin-3	LGALS3	387	Galectin-3	0.0102699	1.45515
Insulin-like growth factor-binding protein 2	IGFBP-2	IGFBP2	1270	IGFBP-2	0.243574	1.45191
Growth/differentiation factor 2	GDF2	GDF2	933	GDF2	0.0695519	1.44913
Iduronate 2-sulfatase	IDS	IDS	431	IDS	0.267312	1.44859
Contactin-2	CNTN2	CNTN2	462	CNTN2	0.0406971	1.44744
Tumor necrosis factor ligand superfamily member 12	TWEAK	TNFSF12	1241	TWEAK	0.119336	1.44699
Calpastatin	Calpastatin	CAST	358	Calpastatin	0.0333156	1.44287
Granulins	GRN	GRN	992	GRN	0.0221423	1.44122
Eotaxin	Eotaxin	CCL11	1130	Eotaxin	0.0621283	1.43837
[Pyruvate dehydrogenase (acetyl-transferring)] kinase isozyme 1, mitochondrial	PDK1	PDK1	1100	PDK1	0.0558878	1.43742
Fibroblast growth factor 2	bFGF	FGF2	357	bFGF	0.375294	1.43735
Hyaluronan and proteoglycan link protein 1	HPLN1	HAPLN1	429	HPLN1	0.178196	1.4355
Bone sialoprotein 2	BSP	IBSP	536	BSP	0.0467503	1.43475
Tropomyosin alpha-4 chain	Tropomyosin 4	TPM4	1258	Tropomyosin 4	0.377358	1.43388
Endothelial cell-selective adhesion molecule	ESAM	ESAM	335	ESAM	0.00212764	1.43148
Delta-like protein 1	DLL1	DLL1	1145	DLL1	0.0042493	1.43043
dCTP pyrophosphatase 1	XTP3A	DCTPP1	811	XTP3A	0.507468	1.42391
Endothelial cell-specific molecule 1	Endocan	ESM1	674	Endocan	0.0598767	1.42375
Human Chorionic Gonadotropin	HCG	CGA CGB	951	HCG	0.143316	1.41454
T-lymphocyte activation antigen CD86	B7-2	CD86	1138	B7-2	0.0933403	1.41324
3-hydroxyanthranilate 3,4-dioxygenase	3HAO	HAAO	1223	3HAO	0.0203379	1.41166
Erythropoietin	Epo	EPO	1213	Epo	0.283266	1.4106
Glypican-5	GPC5	GPC5	991	GPC5	0.0625779	1.40313
Wnt inhibitory factor 1	WIF-1	WIF1	277	WIF-1	0.00990455	1.40163
C-C motif chemokine 15	MIP-5	CCL15	591	MIP-5	0.043774	1.40157
Tissue Factor	TF	F3	962	TF	0.0898098	1.39899
R-spondin-3	RSPO3	RSPO3	44	RSPO3	0.0544458	1.39833
Alpha-L-iduronidase	IDUA	IDUA	409	IDUA	0.0171426	1.39597
Growth arrest-specific protein 1	GAS1	GAS1	1179	GAS1	0.0637792	1.39374
Ephrin-A4	Ephrin-A4	EFNA4	153	Ephrin-A4	0.0109789	1.39246
Hepatitis A virus cellular receptor 2	TIMD3	HAVCR2	1086	TIMD3	0.0386638	1.38974
Complement factor D	Factor D	CFD	314	Factor D	0.0104645	1.38944
Tumor necrosis factor receptor superfamily member 3	Lymphotoxin b R	LTBR	170	Lymphotoxin b R	0.0645417	1.38769
gp41 C34 peptide, HIV	C34 gp41 HIV Fragment	Human-virus	914	C34 gp41 HIV Fragment	0.00527205	1.38646
Complement C3b	C3b	C3	857	C3b	0.577968	1.3848
Serine protease HTRA2, mitochondrial	HTRA2	HTRA2	476	HTRA2	0.252153	1.38203
Cytochrome c	Cytochrome c	CYCS	310	Cytochrome c	0.09995	1.38029
Granzyme A	granzyme A	GZMA	551	granzyme A	0.247921	1.37886
Semaphorin-3E	Semaphorin 3E	SEMA3E	1157	Semaphorin 3E	0.111376	1.37222
Tyrosine-protein kinase Tec	TEC	TEC	640	TEC	0.360905	1.37019
Dynactin subunit 2	Dynactin subunit 2	DCTN2	1227	Dynactin subunit 2	0.0278156	1.36693
Toll-like receptor 4:Lymphocyte antigen 96 complex	TLR4:MD-2 complex	TLR4 LY96	641	TLR4:MD-2 complex	0.068636	1.36656
Metalloproteinase inhibitor 2	TIMP-2	TIMP2	111	TIMP-2	0.0794332	1.35924
Troponin I, fast skeletal muscle	Troponin I, skeletal, fast twitch	TNNI2	1169	Troponin I, skeletal, fast twitch	0.321085	1.35701
Interferon alpha/beta receptor 1	IFN-a/b R1	IFNAR1	1291	IFN-a/b R1	0.28066	1.35647
Pancreatic hormone	PH	PPY	895	PH	0.309352	1.35598
Tropomyosin beta chain	Tropomyosin 2	TPM2	853	Tropomyosin 2	0.107061	1.35578
Cadherin-6	Cadherin-6	CDH6	608	Cadherin-6	0.159301	1.35512
Hemojuvelin	RGM-C	HFE2	487	RGM-C	0.0516403	1.35392
Interleukin-27 receptor subunit alpha	TCCR	IL27RA	1084	TCCR	0.0579165	1.34904
Growth/differentiation factor 11/8	GDF-11/8	GDF11 MSTN	233	GDF-11/8	0.261925	1.34843
Calcium/calmodulin-dependent protein kinase type 1	CAMK1	CAMK1	609	CAMK1	0.106176	1.34467
Platelet-activating factor acetylhydrolase	PAFAH	PLA2G7	1012	PAFAH	0.0789503	1.34245
Interleukin-10 receptor subunit alpha	IL-10 Ra	IL10RA	8	IL-10 Ra	0.0303275	1.34163
Pituitary adenylate cyclase-activating polypeptide 27	PACAP-27	ADCYAP1	1259	PACAP-27	0.19529	1.34161
Pro-opiomelanocortin	Corticotropin-lipotropin	POMC	1302	Corticotropin-lipotropin	0.233726	1.34051
Tyrosine-protein phosphatase non-receptor type substrate 1	SHPS1	SIRPA	1167	SHPS1	0.173133	1.34033
Kallikrein-12	kallikrein 12	KLK12	432	kallikrein 12	0.0691724	1.33932
Persulfide dioxygenase ETHE1, mitochondrial	ETHE1	ETHE1	697	ETHE1	0.0388475	1.33926
Cell adhesion molecule 1	Nectin-like protein 2	CADM1	483	Nectin-like protein 2	0.135661	1.3369
Ephrin type-A receptor 2	Epithelial cell kinase	EPHA2	922	Epithelial cell kinase	0.0322405	1.33275
Netrin-1	NET1	NTN1	1249	NET1	0.0697017	1.33005
MHC class I polypeptide-related sequence A	MICA	MICA	210	MICA	0.126635	1.33002
GDNF family receptor alpha-2	GFRa-2	GFRA2	132	GFRa-2	0.0625697	1.326
N-acylethanolamine-hydrolyzing acid amidase	ASAHL	NAAA	413	ASAHL	0.448862	1.32335
Cathepsin D	Cathepsin D	CTSD	1201	Cathepsin D	0.0827318	1.32063
Neurotrophin-3	Neurotrophin-3	NTF3	753	Neurotrophin-3	0.256677	1.32056
CMRF35-like molecule 6	CLM6	CD300C	1036	CLM6	0.0361627	1.31916
Sialic acid-binding Ig-like lectin 14	SIG14	SIGLEC14	1079	SIG14	0.0373992	1.31423
Angiopoietin-1 receptor, soluble	sTie-2	TEK	665	sTie-2	0.145258	1.3134
Sialic acid-binding Ig-like lectin 9	Siglec-9	SIGLEC9	352	Siglec-9	0.0283514	1.31264
Interleukin-23	IL-23	IL12B IL23A	17	IL-23	0.279284	1.31004
Platelet glycoprotein 4	CD36 ANTIGEN	CD36	329	CD36 ANTIGEN	0.128471	1.30888
C-X-C motif chemokine 16	CXCL16, soluble	CXCL16	119	CXCL16, soluble	0.00702965	1.30748
GDNF family receptor alpha-1	GFRa-1	GFRA1	473	GFRa-1	0.218808	1.3066
Carbonic anhydrase 9	Carbonic anhydrase 9	CA9	669	Carbonic anhydrase 9	0.115586	1.30601
Protein jagged-1	JAG1	JAG1	1052	JAG1	0.0885502	1.29815
Proprotein convertase subtilisin/kexin type 7	PCSK7	PCSK7	846	PCSK7	0.357821	1.29679
von Willebrand factor	vWF	VWF	376	vWF	0.373348	1.29493
Protein-glutamine gamma-glutamyltransferase E	TGM3	TGM3	852	TGM3	0.37401	1.29476
C-C motif chemokine 5	RANTES	CCL5	1188	RANTES	0.158948	1.29464
Pleiotrophin	PTN	PTN	373	PTN	0.228117	1.29241
Cytochrome P450 3A4	Cytochrome P450 3A4	CYP3A4	311	Cytochrome P450 3A4	0.250952	1.29166
Thioredoxin domain-containing protein 12	TXD12	TXNDC12	918	TXD12	0.179123	1.29078
Protein E7_HPV16	HPV E7 Type 16	Human-virus	161	HPV E7 Type 16	0.134648	1.29035
Kallikrein-8	kallikrein 8	KLK8	267	kallikrein 8	0.381739	1.2889
C-type lectin domain family 4 member M	DC-SIGNR	CLEC4M	361	DC-SIGNR	0.0132158	1.28709
Somatostatin-28	Somatostatin-28	SST	1244	Somatostatin-28	0.0470429	1.28543
Fatty acid-binding protein, heart	FABP	FABP3	1168	FABP	0.411016	1.28514
C-C motif chemokine 14	HCC-1	CCL14	300	HCC-1	0.147269	1.28434
Sialic acid-binding Ig-like lectin 7	Siglec-7	SIGLEC7	216	Siglec-7	0.0640166	1.28335
Inhibin beta A chain:Inhibin beta B chain heterodimer	Activin AB	INHBA INHBB	1268	Activin AB	0.308091	1.28006
C-C motif chemokine 28	CCL28	CCL28	298	CCL28	0.221375	1.27984
SPARC-like protein 1	SPARCL1	SPARCL1	849	SPARCL1	0.0141194	1.27362
Interleukin-18 receptor 1	IL-18 Ra	IL18R1	555	IL-18 Ra	0.070739	1.27236
Cathepsin B	Cathepsin B	CTSB	385	Cathepsin B	0.15096	1.27233
NT-3 growth factor receptor	TrkC	NTRK3	182	TrkC	0.361339	1.27051
Cysteine-rich with EGF-like domain protein 1	CREL1	CRELD1	1253	CREL1	0.0368989	1.26971
Dickkopf-related protein 3	DKK3	DKK3	617	DKK3	0.00312	1.2691
Ephrin type-B receptor 6	EphB6	EPHB6	1042	EphB6	0.0330654	1.26172
C-X-C motif chemokine 13	BLC	CXCL13	579	BLC	0.430654	1.26058
Interleukin-13 receptor subunit alpha-1	IL-13 Ra1	IL13RA1	167	IL-13 Ra1	0.135307	1.25829
Semaphorin-5A	SEM5A	SEMA5A	71	SEM5A	0.230192	1.25759
Vitronectin	Vitronectin	VTN	66	Vitronectin	0.00877763	1.24837
Latent-transforming growth factor beta-binding protein 4	LTBP4	LTBP4	72	LTBP4	0.0852725	1.24742
Myosin-binding protein C, slow-type	MYPC1	MYBPC1	1256	MYPC1	0.307886	1.24383
Interleukin-2	IL-2	IL2	390	IL-2	0.406477	1.24374
Immunoglobulin E	IgE	IGHE IGK@ IGL@	744	IgE	0.0396263	1.24177
EGF-containing fibulin-like extracellular matrix protein 1	FBLN3	EFEMP1	1275	FBLN3	0.0179603	1.23991
Thrombospondin-4	TSP4	THBS4	490	TSP4	0.255264	1.23975
Tyrosine-protein kinase ZAP-70	ZAP70	ZAP70	855	ZAP70	0.336431	1.23719
Sphingosine kinase 1	Sphingosine kinase 1	SPHK1	805	Sphingosine kinase 1	0.632965	1.23641
Tumor necrosis factor ligand superfamily member 13B	BAFF	TNFSF13B	383	BAFF	0.239097	1.23438
Ectonucleoside triphosphate diphosphohydrolase 5	ENTP5	ENTPD5	839	ENTP5	0.121293	1.23405
CD109 antigen	CD109	CD109	457	CD109	0.407858	1.23384
T-lymphocyte surface antigen Ly-9	LY9	LY9	481	LY9	0.628748	1.22875
beta-nerve growth factor	b-NGF	NGF	1209	b-NGF	0.348783	1.2227
Dual specificity mitogen-activated protein kinase kinase 2	MP2K2	MAP2K2	629	MP2K2	0.10611	1.22242
Glypican-3	Glypican 3	GPC3	924	Glypican 3	0.141001	1.21862
Ck-beta-8-1	Ck-b-8-1	CCL23	359	Ck-b-8-1	0.086798	1.21525
Thrombospondin-2	TSP2	THBS2	489	TSP2	0.304907	1.2149
GTPase KRas	K-ras	KRAS	1092	K-ras	0.163783	1.21011
Lymphatic vessel endothelial hyaluronic acid receptor 1	LYVE1	LYVE1	437	LYVE1	0.141753	1.20679
Trefoil factor 3	TFF3	TFF3	906	TFF3	0.148503	1.20623
Tumor necrosis factor receptor superfamily member 19L	RELT	RELT	1073	RELT	0.0513831	1.20613
Ephrin-A2	Ephrin-A2	EFNA2	80	Ephrin-A2	0.0952401	1.20581
Cadherin-3	P-Cadherin	CDH3	175	P-Cadherin	0.314176	1.20529
Urokinase-type plasminogen activator	uPA	PLAU	765	uPA	0.217405	1.20397
Low affinity immunoglobulin epsilon Fc receptor	CD23	FCER2	458	CD23	0.157796	1.19764
Tumor necrosis factor receptor superfamily member 11B	OPG	TNFRSF11B	135	OPG	0.213612	1.19537
Interleukin-17 receptor B	IL-17B R	IL17RB	1045	IL-17B R	0.442338	1.19197
Creatine kinase M-type:Creatine kinase B-type heterodimer	CK-MB	CKB CKM	655	CK-MB	0.406532	1.18888
Ectodysplasin-A, secreted form	EDA	EDA	261	EDA	0.1575	1.18874
Intercellular adhesion molecule 1	sICAM-1	ICAM1	819	sICAM-1	0.145589	1.18742
Periostin	Periostin	POSTN	562	Periostin	0.299268	1.18572
WAP, Kazal, immunoglobulin, Kunitz and NTR domain-containing protein 2	WFKN2	WFIKKN2	450	WFKN2	0.0330112	1.18564
Neurogenic locus notch homolog protein 2	NOTC2	NOTCH2	1065	NOTC2	0.498097	1.18093
Ephrin type-B receptor 2	EPHB2	EPHB2	1041	EPHB2	0.139765	1.18092
Plasma protease C1 inhibitor	C1-Esterase Inhibitor	SERPING1	856	C1-Esterase Inhibitor	0.36727	1.1766
Complement component C9	C9	C9	384	C9	0.0871418	1.17553
Low affinity immunoglobulin gamma Fc region receptor II-b	FCG2B	FCGR2B	469	FCG2B	0.40192	1.17464
Protein FAM3B	FAM3B	FAM3B	1287	FAM3B	0.224518	1.17352
Phospholipase A2, membrane associated	NPS-PLA2	PLA2G2A	194	NPS-PLA2	0.534996	1.17272
High affinity cGMP-specific 3',5'-cyclic phosphodiesterase 9A	PDE9A	PDE9A	1094	PDE9A	0.402942	1.1721
Follistatin-related protein 1	FSTL1	FSTL1	56	FSTL1	0.0745966	1.17086
Ephrin-A5	Ephrin-A5	EFNA5	154	Ephrin-A5	0.396235	1.16937
Noggin	Noggin	NOG	1219	Noggin	0.501171	1.16925
Cerebral dopamine neurotrophic factor	ARMEL	CDNF	968	ARMEL	0.271474	1.16789
CD209 antigen	DC-SIGN	CD209	360	DC-SIGN	0.242651	1.16613
RGM domain family member B	RGMB	RGMB	486	RGMB	0.117218	1.1659
Coiled-coil domain-containing protein 80	URB	CCDC80	449	URB	0.313111	1.16391
Vascular endothelial growth factor receptor 2	VEGF sR2	KDR	642	VEGF sR2	0.275481	1.16141
Disintegrin and metalloproteinase domain-containing protein 9	ADAM 9	ADAM9	666	ADAM 9	0.735245	1.15226
Insulin-like growth factor-binding protein 5	IGFBP-5	IGFBP5	191	IGFBP-5	0.421404	1.14854
Leptin receptor	sLeptin R	LEPR	1162	sLeptin R	0.29175	1.1468
Cathepsin F	CATF	CTSF	1305	CATF	0.370376	1.14341
Osteopontin	Osteopontin	SPP1	57	Osteopontin	0.729673	1.13834
Lysozyme C	Lysozyme	LYZ	955	Lysozyme	0.0897523	1.13564
Vascular cell adhesion protein 1	VCAM-1	VCAM1	324	VCAM-1	0.236468	1.13054
Leptin	Leptin	LEP	1276	Leptin	0.568435	1.1297
Repulsive guidance molecule A	RGMA	RGMA	1191	RGMA	0.180558	1.12901
Carbonic anhydrase 4	Carbonic Anhydrase IV	CA4	416	Carbonic Anhydrase IV	0.496727	1.12888
Cathepsin Z	CATZ	CTSZ	976	CATZ	0.157471	1.12788
CD5 antigen-like	CD5L	CD5L	460	CD5L	0.437928	1.12725
C3a anaphylatoxin des Arginine	C3adesArg	C3	227	C3adesArg	0.560612	1.1259
Alpha-2-HS-glycoprotein	a2-HS-Glycoprotein	AHSG	604	a2-HS-Glycoprotein	0.371429	1.12586
Serine/threonine-protein kinase PAK 6	PAK6	PAK6	688	PAK6	0.860656	1.12563
Tyrosine-protein kinase receptor Tie-1, soluble	sTie-1	TIE1	275	sTie-1	0.157999	1.12536
Extracellular superoxide dismutase [Cu-Zn]	SOD3	SOD3	1265	SOD3	0.353805	1.1252
Plexin-C1	PLXC1	PLXNC1	890	PLXC1	0.307914	1.12284
WAP, kazal, immunoglobulin, kunitz and NTR domain-containing protein 1	WFKN1	WFIKKN1	425	WFKN1	0.474058	1.12112
Heat shock protein beta-1	HSP 27	HSPB1	32	HSP 27	0.720645	1.11818
Platelet-derived growth factor receptor beta	PDGF Rb	PDGFRB	563	PDGF Rb	0.604234	1.11817
Cystatin-C	Cystatin C	CST3	150	Cystatin C	0.278284	1.1164
Lithostathine-1-alpha	PSP	REG1A	45	PSP	0.241677	1.11545
Trypsin-1	Trypsin	PRSS1	375	Trypsin	0.136672	1.10887
Ubiquitin-conjugating enzyme E2 G2	UB2G2	UBE2G2	1299	UB2G2	0.668713	1.10836
Neurogenic locus notch homolog protein 3	Notch-3	NOTCH3	1067	Notch-3	0.285103	1.10717
Vitamin K-dependent protein C	Protein C	PROC	321	Protein C	0.503704	1.10336
Complement decay-accelerating factor	DAF	CD55	1038	DAF	0.291965	1.10183
Ephrin type-A receptor 1	EphA1	EPHA1	545	EphA1	0.820452	1.10044
Low affinity immunoglobulin gamma Fc region receptor II-a	FCG2A	FCGR2A	468	FCG2A	0.689109	1.09943
Secreted frizzled-related protein 3	sFRP-3	FRZB	273	sFRP-3	0.504461	1.09622
Contactin-1	contactin-1	CNTN1	330	contactin-1	0.633848	1.09265
Macrophage mannose receptor 1	Macrophage mannose receptor	MRC1	171	Macrophage mannose receptor	0.37234	1.08998
Advanced glycosylation end product-specific receptor, soluble	sRAGE	AGER	734	sRAGE	0.558125	1.08858
ADP-ribosyl cyclase/cyclic ADP-ribose hydrolase 2	BST1	BST1	871	BST1	0.570562	1.08783
Galectin-3-binding protein	LG3BP	LGALS3BP	999	LG3BP	0.7084	1.08338
Sonic hedgehog protein	Sonic Hedgehog	SHH	217	Sonic Hedgehog	0.853384	1.07868
Endoglin	Endoglin	ENG	945	Endoglin	0.809248	1.07793
PILR alpha-associated neural protein	PIANP	PIANP	73	PIANP	0.56317	1.07509
Quinone oxidoreductase-like protein 1	QORL1	CRYZL1	1303	QORL1	0.677581	1.07451
Complement component C7	C7	C7	296	C7	0.582851	1.07412
Neurexophilin-1	NXPH1	NXPH1	888	NXPH1	0.83479	1.0738
Granulocyte colony-stimulating factor	G-CSF	CSF3	923	G-CSF	0.795251	1.0729
Mannose-binding protein C	MBL	MBL2	348	MBL	0.657123	1.06841
Complement C1q subcomponent	C1q	C1QA C1QB C1QC	225	C1q	0.535115	1.06837
Proprotein convertase subtilisin/kexin type 9	PCSK9	PCSK9	1104	PCSK9	0.703983	1.06779
Insulin-like growth factor-binding protein 3	IGFBP-3	IGFBP3	138	IGFBP-3	0.740626	1.06775
Immunoglobulin superfamily containing leucine-rich repeat protein 2	ISLR2	ISLR2	65	ISLR2	0.418005	1.06721
Ciliary neurotrophic factor receptor subunit alpha	CNTFR alpha	CNTFR	204	CNTFR alpha	0.433849	1.06559
Alpha-(1,3)-fucosyltransferase 5	FUT5	FUT5	881	FUT5	0.628951	1.06436
Retinoic acid receptor responder protein 2	TIG2	RARRES2	396	TIG2	0.626726	1.06392
Lymphocyte activation gene 3 protein	LAG-3	LAG3	1059	LAG-3	0.7906	1.06352
Cation-independent mannose-6-phosphate receptor	IGF-II receptor	IGF2R	647	IGF-II receptor	0.629799	1.06159
Alpha-1-antichymotrypsin	a1-Antichymotrypsin	SERPINA3	295	a1-Antichymotrypsin	0.335237	1.05891
Neutral ceramidase	ASAH2	ASAH2	441	ASAH2	0.691947	1.05828
Bone morphogenetic protein 6	BMP-6	BMP6	1263	BMP-6	0.416965	1.05596
Tumor necrosis factor receptor superfamily member 6	Fas, soluble	FAS	1161	Fas, soluble	0.528184	1.05391
Interleukin-22 receptor subunit alpha-2	IL-22BP	IL22RA2	1047	IL-22BP	0.797574	1.04938
Myoglobin	Myoglobin	MB	370	Myoglobin	0.81896	1.04847
Proto-oncogene tyrosine-protein kinase Src	SRCN1	SRC	1195	SRCN1	0.914261	1.04661
Brother of CDO	BOC	BOC	815	BOC	0.826899	1.04028
Leucine-rich repeat transmembrane protein FLRT3	FLRT3	FLRT3	64	FLRT3	0.904034	1.03661
Cystatin-SN	CYTN	CST1	1176	CYTN	0.77068	1.03447
Vascular endothelial growth factor receptor 3	VEGF sR3	FLT4	113	VEGF sR3	0.781979	1.03139
Regenerating islet-derived protein 4	REG4	REG4	31	REG4	0.833259	1.02934
Insulin receptor	IR	INSR	557	IR	0.784629	1.02906
Endoplasmic reticulum aminopeptidase 1	ARTS1	ERAP1	970	ARTS1	0.900979	1.02896
C-C motif chemokine 25	TECK	CCL25	201	TECK	0.914214	1.0276
Transforming growth factor beta receptor type 3	TGF-b R III	TGFBR3	353	TGF-b R III	0.720151	1.02688
Fatty acid-binding protein, liver	FABPL	FABP1	38	FABPL	0.909382	1.02606
Follistatin-related protein 3	FSTL3	FSTL3	550	FSTL3	0.704318	1.02597
Adiponectin	Adiponectin	ADIPOQ	602	Adiponectin	0.747506	1.02318
Plexin-B2	PLXB2	PLXNB2	1308	PLXB2	0.87811	1.0206
Hemopexin	Hemopexin	HPX	234	Hemopexin	0.850023	1.01985
Neuronal growth regulator 1	NEGR1	NEGR1	54	NEGR1	0.858135	1.01881
Polymeric immunoglobulin receptor	PIGR	PIGR	443	PIGR	0.864285	1.01816
Endostatin	Endostatin	COL18A1	107	Endostatin	0.875614	1.01761
SLIT and NTRK-like protein 5	SLIK5	SLITRK5	893	SLIK5	0.947142	1.01682
Cystatin-M	Cystatin M	CST6	466	Cystatin M	0.901132	1.01603
Gelsolin	Gelsolin	GSN	911	Gelsolin	0.892879	1.01591
Growth/differentiation factor 8	Myostatin	MSTN	103	Myostatin	0.950093	1.01364
Stromal cell-derived factor 1	SDF-1	CXCL12	593	SDF-1	0.928405	1.01301
Neurogenic locus notch homolog protein 1	Notch 1	NOTCH1	1066	Notch 1	0.890987	1.01214
Sex hormone-binding globulin	SHBG	SHBG	960	SHBG	0.91508	1.01131
Glucagon	Glucagon	GCG	938	Glucagon	0.970792	1.01033
Amphoterin-induced protein 2	AMGO2	AMIGO2	88	AMGO2	0.973895	1.00951
Insulin-like growth factor-binding protein 6	IGFBP-6	IGFBP6	192	IGFBP-6	0.941012	1.00679
Tenascin	Tenascin	TNC	762	Tenascin	0.946659	1.00663
Chordin-like protein 1	CRDL1	CHRDL1	506	CRDL1	0.960345	1.00636
Scavenger receptor cysteine-rich type 1 protein M130	sCD163	CD163	1022	sCD163	0.966882	1.00587
Desmocollin-2	DSC2	DSC2	67	DSC2	0.966554	1.00544
Serum amyloid P-component	SAP	APCS	125	SAP	0.96462	1.00516
Immunoglobulin M	IgM	IGHM IGJ IGK@ IGL@	389	IgM	0.97322	1.00417
Semaphorin-6A	Semaphorin-6A	SEMA6A	1077	Semaphorin-6A	0.989536	1.00402
Prolyl endopeptidase FAP	SEPR	FAP	1023	SEPR	0.980785	1.00325
Low affinity immunoglobulin gamma Fc region receptor III-B	FCG3B	FCGR3B	470	FCG3B	0.983322	1.0029
Hepatocyte growth factor receptor	Met	MET	270	Met	0.971629	1.00289
Inhibin beta A chain	Activin A	INHBA	221	Activin A	0.997064	1.00145
Myeloid cell surface antigen CD33	Siglec-3	CD33	407	Siglec-3	0.988316	1.00119
Low-density lipoprotein receptor-related protein 1B	LRP1B	LRP1B	1255	LRP1B	0.984372	-1.00189
Apolipoprotein L1	Apo L1	APOL1	35	Apo L1	0.987326	-1.0023
Sclerostin	SOST	SOST	48	SOST	0.975716	-1.00603
Protein FAM3D	FAM3D	FAM3D	49	FAM3D	0.96573	-1.0061
Neuronal cell adhesion molecule	Nr-CAM	NRCAM	1068	Nr-CAM	0.967656	-1.007
Apolipoprotein M	ApoM	APOM	81	ApoM	0.8597	-1.00721
Neurexin-3-beta	NRX3B	NRXN3	1070	NRX3B	0.940287	-1.00751
Intercellular adhesion molecule 5	sICAM-5	ICAM5	1078	sICAM-5	0.930861	-1.00861
Retinol-binding protein 4	RBP	RBP4	1190	RBP	0.929185	-1.00977
Endothelin-converting enzyme 1	Endothelin-converting enzyme 1	ECE1	619	Endothelin-converting enzyme 1	0.953509	-1.0103
Coagulation factor VII	Coagulation Factor VII	F7	421	Coagulation Factor VII	0.911313	-1.01182
Macrophage metalloelastase	MMP-12	MMP12	865	MMP-12	0.950222	-1.01208
Matrilysin	MMP-7	MMP7	247	MMP-7	0.962389	-1.01305
Carbohydrate sulfotransferase 15	ST4S6	CHST15	851	ST4S6	0.846298	-1.01401
Insulin-like growth factor 1 receptor	IGF-I sR	IGF1R	784	IGF-I sR	0.832073	-1.01445
Interleukin-1 Receptor accessory protein	IL-1 R AcP	IL1RAP	164	IL-1 R AcP	0.832915	-1.01612
Brain-specific serine protease 4	BSSP4	PRSS22	870	BSSP4	0.860714	-1.01891
Complement component C1q receptor	C1QR1	CD93	90	C1QR1	0.728124	-1.01939
Interleukin-6 receptor subunit alpha	IL-6 sRa	IL6R	748	IL-6 sRa	0.830055	-1.02134
Serotransferrin	Transferrin	TF	768	Transferrin	0.662899	-1.02374
Elafin	Elafin	PI3	982	Elafin	0.867054	-1.02387
Immunoglobulin G	IgG	IGHG1 IGHG2 IGHG3 IGHG4 IGK@ IGL@	218	IgG	0.780278	-1.02684
Thyroxine-binding globulin	Thyroxine-Binding Globulin	SERPINA7	202	Thyroxine-Binding Globulin	0.446534	-1.02843
C5a anaphylatoxin	C5a	C5	279	C5a	0.839119	-1.03132
Interleukin-18-binding protein	IL-18 BPa	IL18BP	392	IL-18 BPa	0.822249	-1.0322
Interleukin-19	IL-19	IL19	365	IL-19	0.821164	-1.03436
SLAM family member 7	SLAF7	SLAMF7	1194	SLAF7	0.642582	-1.03444
Cystatin-SA	CYTT	CST2	814	CYTT	0.685	-1.03463
Cadherin-5	Cadherin-5	CDH5	258	Cadherin-5	0.524076	-1.03504
Complement C2	C2	C2	422	C2	0.755582	-1.03569
Netrin receptor UNC5C	UNC5H3	UNC5C	1088	UNC5H3	0.66179	-1.03674
Adhesion G protein-coupled receptor E2	EMR2	ADGRE2	878	EMR2	0.84493	-1.03935
Lipopolysaccharide-binding protein	LBP	LBP	393	LBP	0.637629	-1.04049
Tryptase beta-2	TPSB2	TPSB2	530	TPSB2	0.713098	-1.04052
L-Selectin	sL-Selectin	SELL	920	sL-Selectin	0.531463	-1.04125
Superoxide dismutase [Mn], mitochondrial	Mn SOD	SOD2	1006	Mn SOD	0.604283	-1.04169
Macrophage colony-stimulating factor 1 receptor	M-CSF R	CSF1R	172	M-CSF R	0.742769	-1.04375
Tumor necrosis factor receptor superfamily member 21	DR6	TNFRSF21	1163	DR6	0.381659	-1.04392
E-selectin	sE-Selectin	SELE	567	sE-Selectin	0.631234	-1.04725
Trefoil factor 2	Trefoil factor 2	TFF2	1296	Trefoil factor 2	0.810938	-1.04728
Leukocyte immunoglobulin-like receptor subfamily B member 2	ILT-4	LILRB2	1051	ILT-4	0.574292	-1.04795
Complement factor B	Factor B	CFB	738	Factor B	0.537216	-1.0566
Growth hormone receptor	Growth hormone receptor	GHR	315	Growth hormone receptor	0.563994	-1.05704
C-C motif chemokine 22	MDC	CCL22	590	MDC	0.716454	-1.05923
Complement C5	C5	C5	114	C5	0.56722	-1.05989
Matrilin-2	MATN2	MATN2	482	MATN2	0.465645	-1.06137
A disintegrin and metalloproteinase with thrombospondin motifs 13	ATS13	ADAMTS13	415	ATS13	0.686537	-1.06413
Proto-oncogene tyrosine-protein kinase receptor Ret	RET	RET	445	RET	0.617885	-1.06468
Integrin alpha-V: beta-5 complex	Integrin aVb5	ITGAV ITGB5	954	Integrin aVb5	0.542026	-1.0675
Pappalysin-1	PAPP-A	PAPPA	755	PAPP-A	0.449995	-1.07301
Tartrate-resistant acid phosphatase type 5	TrATPase	ACP5	448	TrATPase	0.692582	-1.0763
Pigment epithelium-derived factor	PEDF	SERPINF1	1304	PEDF	0.350562	-1.07668
Leukemia inhibitory factor receptor	LIF sR	LIFR	1217	LIF sR	0.499206	-1.07794
Apolipoprotein B	Apo B	APOB	251	Apo B	0.738733	-1.07879
Mast/stem cell growth factor receptor Kit	SCF sR	KIT	126	SCF sR	0.3844	-1.08078
Netrin receptor UNC5D	UNC5H4	UNC5D	1089	UNC5H4	0.663959	-1.08255
Reticulon-4 receptor	Nogo Receptor	RTN4R	1064	Nogo Receptor	0.291692	-1.08436
Heparan-sulfate 6-O-sulfotransferase 1	H6ST1	HS6ST1	1181	H6ST1	0.405784	-1.08583
Leucine-rich repeat transmembrane protein FLRT2	FLRT2	FLRT2	63	FLRT2	0.289997	-1.08627
BDNF/NT-3 growth factors receptor	TrkB	NTRK2	928	TrkB	0.415093	-1.08834
Complement factor I	Factor I	CFI	137	Factor I	0.301719	-1.08994
Insulin-like growth factor-binding protein 7	IGFBP-7	IGFBP7	477	IGFBP-7	0.248333	-1.09047
Fibroblast growth factor receptor 1	bFGF-R	FGFR1	1204	bFGF-R	0.197742	-1.09219
Neural cell adhesion molecule L1-like protein	CHL1	CHL1	613	CHL1	0.370896	-1.09298
Neural cell adhesion molecule 1, 120 kDa isoform	NCAM-120	NCAM1	866	NCAM-120	0.382485	-1.09305
Interleukin-6 receptor subunit beta	gp130, soluble	IL6ST	159	gp130, soluble	0.318563	-1.09404
Receptor tyrosine-protein kinase erbB-3	ERBB3	ERBB3	156	ERBB3	0.441915	-1.0954
Ephrin-B2	EFNB2	EFNB2	85	EFNB2	0.784174	-1.09742
Limbic system-associated membrane protein	LSAMP	LSAMP	347	LSAMP	0.248374	-1.09834
Immunoglobulin D	IgD	IGHD IGK@ IGL@	953	IgD	0.444882	-1.09957
Contactin-4	Contactin-4	CNTN4	463	Contactin-4	0.275259	-1.10015
C-C motif chemokine 18	PARC	CCL18	372	PARC	0.579387	-1.10128
C-C motif chemokine 16	HCC-4	CCL16	950	HCC-4	0.480085	-1.10252
Complement factor H	Factor H	CFH	766	Factor H	0.243633	-1.10591
Heparin cofactor 2	Heparin cofactor II	SERPIND1	475	Heparin cofactor II	0.232392	-1.11268
Neural cell adhesion molecule L1	NCAM-L1	L1CAM	790	NCAM-L1	0.315727	-1.11346
Collectin-12	COLEC12	COLEC12	1175	COLEC12	0.40559	-1.11434
Roundabout homolog 2	ROBO2	ROBO2	1074	ROBO2	0.184618	-1.11538
Leukocyte immunoglobulin-like receptor subfamily B member 1	ILT-2	LILRB1	1050	ILT-2	0.105032	-1.12005
Immunoglobulin A	IgA	IGHA1 IGHA2	26	IgA	0.181775	-1.12258
Osteomodulin	OMD	OMD	1154	OMD	0.330501	-1.12341
Cathepsin L2	Cathepsin V	CTSV	508	Cathepsin V	0.422844	-1.12458
Aminoacylase-1	Aminoacylase-1	ACY1	492	Aminoacylase-1	0.560512	-1.12555
Follicle stimulating hormone	FSH	CGA FSHB	362	FSH	0.633947	-1.12632
Serum albumin	Albumin	ALB	651	Albumin	0.277559	-1.12746
Cystatin-D	CYTD	CST5	673	CYTD	0.360323	-1.12754
C-C motif chemokine 21	6Ckine	CCL21	133	6Ckine	0.247075	-1.13089
Epidermal growth factor receptor	ERBB1	EGFR	187	ERBB1	0.146968	-1.13274
Fetuin-B	FETUB	FETUB	511	FETUB	0.237559	-1.13331
Fibronectin Fragment 4	FN1.4	FN1	548	FN1.4	0.368353	-1.13485
Secreted frizzled-related protein 1	SARP-2	SFRP1	446	SARP-2	0.702153	-1.13695
Dermatopontin	DERM	DPT	980	DERM	0.198127	-1.13732
72 kDa type IV collagenase	MMP-2	MMP2	767	MMP-2	0.128245	-1.1394
Fibroblast growth factor 19	FGF-19	FGF19	230	FGF-19	0.714558	-1.14107
CD166 antigen	ALCAM	ALCAM	1172	ALCAM	0.0483291	-1.14733
Angiogenin	Angiogenin	ANG	930	Angiogenin	0.292426	-1.14991
Vitamin K-dependent protein S	Protein S	PROS1	199	Protein S	0.0454999	-1.16357
Tumor necrosis factor receptor superfamily member 17	BCMA	TNFRSF17	183	BCMA	0.0286236	-1.16391
Complement C5b-C6 complex	C5b, 6 Complex	C5 C6	859	C5b, 6 Complex	0.245886	-1.16449
Carbonic anhydrase 6	Carbonic anhydrase 6	CA6	499	Carbonic anhydrase 6	0.253686	-1.18086
Apolipoprotein A-I	Apo A-I	APOA1	222	Apo A-I	0.169264	-1.18247
Kallistatin	Kallistatin	SERPINA4	558	Kallistatin	0.042061	-1.18535
Carboxypeptidase B2	TAFI	CPB2	594	TAFI	0.0838356	-1.18757
Muellerian-inhibiting factor	MIS	AMH	957	MIS	0.354393	-1.18782
Transforming growth factor-beta-induced protein ig-h3	BGH3	TGFBI	453	BGH3	0.216407	-1.1944
Ectonucleotide pyrophosphatase/phosphodiesterase family member 7	ENPP7	ENPP7	837	ENPP7	0.210849	-1.196
Kunitz-type protease inhibitor 1	HAI-1	SPINT1	263	HAI-1	0.382835	-1.19739
Tissue factor pathway inhibitor	TFPI	TFPI	488	TFPI	0.163073	-1.19809
Angiostatin	Angiostatin	PLG	654	Angiostatin	0.128285	-1.19992
Angiotensinogen	Angiotensinogen	AGT	576	Angiotensinogen	0.156276	-1.19995
Prothrombin	Prothrombin	F2	1135	Prothrombin	0.181608	-1.20085
Alpha-2-antiplasmin	a2-Antiplasmin	SERPINF2	356	a2-Antiplasmin	0.0138875	-1.20455
Tyrosine-protein kinase transmembrane receptor ROR1	ROR1	ROR1	1272	ROR1	0.027573	-1.20532
Endoplasmic reticulum resident protein 29	ERP29	ERP29	983	ERP29	0.401616	-1.20751
Lumican	Lumican	LUM	58	Lumican	0.134843	-1.20836
Apolipoprotein E (isoform E2)	Apo E2	APOE	1133	Apo E2	0.186944	-1.21165
Transmembrane glycoprotein NMB	GPNMB	GPNMB	1043	GPNMB	0.128382	-1.22001
C-type mannose receptor 2	MRC2	MRC2	369	MRC2	0.0903488	-1.22161
Hepatocyte growth factor activator	HGFA	HGFAC	623	HGFA	0.00863028	-1.22297
Protein kinase C beta type (splice variant beta-II)	PKC-B-II	PRKCB	1185	PKC-B-II	0.703012	-1.23597
Chromogranin-A	CgA	CHGA	1273	CgA	0.331047	-1.23841
Plasminogen	Plasminogen	PLG	758	Plasminogen	0.0564066	-1.24423
Plasma kallikrein	Prekallikrein	KLKB1	759	Prekallikrein	0.0162477	-1.25532
Fibronectin Fragment 3	FN1.3	FN1	547	FN1.3	0.276596	-1.25621
Interleukin-1 receptor type 2	IL-1 sRII	IL1R2	87	IL-1 sRII	0.00462996	-1.26413
Leucine-rich repeats and immunoglobulin-like domains protein 3	LRIG3	LRIG3	479	LRIG3	0.209744	-1.26967
Spondin-1	Spondin-1	SPON1	806	Spondin-1	0.100686	-1.27077
Lactadherin	MFGM	MFGE8	845	MFGM	0.0602653	-1.27598
Kininogen-1	Kininogen, HMW	KNG1	864	Kininogen, HMW	0.0698831	-1.27931
Antithrombin-III	Antithrombin III	SERPINC1	493	Antithrombin III	0.0413236	-1.28131
Antileukoproteinase	SLPI	SLPI	830	SLPI	0.0530289	-1.29395
Bone morphogenetic protein 1	BMP-1	BMP1	496	BMP-1	0.141539	-1.29959
Midkine	Midkine	MDK	302	Midkine	0.437075	-1.30782
Collectin-11	Collectin Kidney 1	COLEC11	836	Collectin Kidney 1	0.168751	-1.31012
Afamin	Afamin	AFM	907	Afamin	0.00208308	-1.31773
Coagulation Factor XI	Coagulation Factor XI	F11	105	Coagulation Factor XI	0.0610873	-1.32994
CD27 antigen	CD27	CD27	1165	CD27	0.0188704	-1.33571
Tyrosine-protein kinase JAK2	JAK2	JAK2	998	JAK2	0.13334	-1.33924
Melanoma-derived growth regulatory protein	MIA	MIA	193	MIA	0.0204551	-1.33999
Protein SET	SET	SET	1158	SET	0.143126	-1.34464
Cell adhesion molecule-related/down-regulated by oncogenes	CDON	CDON	873	CDON	0.0348636	-1.34557
Histidine-rich glycoprotein	HRG	HRG	996	HRG	0.00256303	-1.35211
Beta-Ala-His dipeptidase	CNDP1	CNDP1	1174	CNDP1	0.117049	-1.3619
Neuropilin-1	NRP1	NRP1	1206	NRP1	0.0605121	-1.37549
Complement C4	C4	C4A C4B	858	C4	0.0433537	-1.37589
Ficolin-3	Ficolin-3	FCN3	1178	Ficolin-3	0.343059	-1.39254
Trefoil factor 1	TFF1	TFF1	1292	TFF1	0.0865403	-1.40852
Mediator of RNA polymerase II transcription subunit 1	MED-1	MED1	1184	MED-1	0.07323	-1.41532
Properdin	Properdin	CFP	320	Properdin	0.18821	-1.42668
Interleukin-1 receptor type 1	IL-1 sRI	IL1R1	341	IL-1 sRI	0.230871	-1.42926
N-terminal pro-BNP	N-terminal pro-BNP	NPPB	1257	N-terminal pro-BNP	0.486404	-1.43157
Cadherin-1	Cadherin E	CDH1	129	Cadherin E	0.0212053	-1.43404
Apolipoprotein E (isoform E4)	Apo E4	APOE	308	Apo E4	0.121616	-1.44734
Kallikrein-7	Kallikrein 7	KLK7	515	Kallikrein 7	0.0149306	-1.45745
Insulin-like growth factor-binding protein 4	IGFBP-4	IGFBP4	317	IGFBP-4	0.123905	-1.47281
Protein kinase C alpha type	PKC-A	PRKCA	176	PKC-A	0.41279	-1.47769
cGMP-specific 3',5'-cyclic phosphodiesterase	PDE5A	PDE5A	1118	PDE5A	0.325401	-1.48394
Coagulation factor IX	Coagulation Factor IX	F9	931	Coagulation Factor IX	0.0822116	-1.50393
Inter-alpha-trypsin inhibitor heavy chain H4	ITI heavy chain H4	ITIH4	917	ITI heavy chain H4	0.131655	-1.50752
Complement component C6	C6	C6	736	C6	0.226543	-1.51524
Extracellular matrix protein 1	ECM1	ECM1	510	ECM1	0.00381278	-1.51591
Dual specificity mitogen-activated protein kinase kinase 4	MP2K4	MAP2K4	1107	MP2K4	0.0450409	-1.52387
Hepatocyte growth factor-like protein	MSP	MST1	829	MSP	0.0544283	-1.52908
Fibronectin	Fibronectin	FN1	740	Fibronectin	0.114524	-1.55384
Formimidoyltransferase-cyclodeaminase	FTCD	FTCD	1306	FTCD	0.0698785	-1.6879
Coagulation factor IXab	Coagulation Factor IXab	F9	1131	Coagulation Factor IXab	0.0734982	-1.71067
Apolipoprotein E (isoform E3)	Apo E3	APOE	307	Apo E3	0.0447071	-1.75635
Complement C1r subcomponent	C1r	C1R	455	C1r	0.226784	-1.79585
Apolipoprotein E	Apo E	APOE	115	Apo E	0.0751454	-1.91334
Coagulation factor Xa	Coagulation Factor Xa	F10	394	Coagulation Factor Xa	0.0764182	-1.97703
Coagulation Factor X	Coagulation Factor X	F10	932	Coagulation Factor X	0.0655882	-2.00492
Coagulation Factor V	Coagulation Factor V	F5	943	Coagulation Factor V	0.0225412	-2.02832
D-dimer	D-dimer	FGA FGB FGG	944	D-dimer	0.189264	-2.04007
Fibrinogen gamma chain	Fibrinogen g-chain dimer	FGG	989	Fibrinogen g-chain dimer	0.176096	-2.67042
Fibrinogen	Fibrinogen	FGA FGB FGG	250	Fibrinogen	0.186481	-3.00157
Haptoglobin	Haptoglobin, Mixed Type	HP	379	Haptoglobin, Mixed Type	0.0441393	-5.17655
Plasma serine protease inhibitor	PCI	SERPINA5	520	PCI	0.0440113	-6.07741
